# Supplementary material for: What Is the Attitude of Romanian Smallholders Towards a Ground Mole Infestation? A Study Using Topic Modelling and Sentiment Analysis on Social Media and Blog Discussions
Source: Animals (Basel). 2024 Dec 14;14(24):3611. doi: 10.3390/ani14243611 (PMC11672416; doi:10.3390/ani14243611)
Supplement: Supplementary file 1 [file animals-14-03611-s001.zip]

Archive with 2 entries (2 files):
- CARTITE_CORPUS_RO_v1.csv
- MOLES_CORPUS_EN_v1.csv
