# Supplementary material for: What Is the Attitude of Romanian Smallholders Towards a Ground Mole Infestation? A Study Using Topic Modelling and Sentiment Analysis on Social Media and Blog Discussions
Source: Animals (Basel). 2024 Dec 14;14(24):3611. doi: 10.3390/ani14243611 (PMC11672416; doi:10.3390/ani14243611)
Supplement: Supplementary file 1 [file animals-14-03611-s001.zip › CARTITE_CORPUS_RO_v1.csv]

Text	Year
"Am mai cumpărat ceva cu ultrasunet și randamentul a fost slab. Aș fi curios dacă a folosit aceste plase cineva?"	2023
"Se montează vertical sau orizontal?"	2023
" O modalitatea de a preveni apariția cârtitelor este aceea de a le reduce sursă de hrană pe cât de mult posibil. Reducerea populației acestor creaturi în curtea ta ar trebui să reducă numărul de cârtițe și să descurajeze instalarea altora noi. 🤣🤣🤣"	2023
"Cu toate acestea, acest lucru nu este ușor de făcut, deoarece trebuie utilizate cantități imense de insecticid și servicii autorizate pentru a scapă de insecte. Mai mult decât atât, există insecte folositoare și chiar esențiale solului dumneavoastră."	2023
"Trebuie îngropate?"	2023
"Dacă pui bălegar de porc în găuri... fuge"	2023
"Cârtița nu distruge doar face galerii prin pământ. În schimb o altă rudă de-a ei orbetele ronțăie tot ce întâlnește în cale! Bulbi de flori rădăcini de la pomii mai tineri arbuști e tare distrugătoare. Cârtița lasă în urma ei mușuroaie cu pământ în schimb orbetele doar găuri deschise direct afară."	2023
"UNDE SAPĂ CÂRTIȚA ACOLO PĂMÂNTUL ESTE CEL MAI BUN."	2023
"Eu am curtea plină de canale dar am și mușuroaie o fi bine?"	2023
"Este foarte bine!"	2023
"Înseamnă că aveți pământ fertil afânat."	2023
"🥰 Există și o specie protejată - orbetele de Apahida ☺️ . Ai mei aveau mulți în curte."	2023
"E grăsuț nu fi deochi 🤣🤣"	2023
"Orbetele = cârtiță?!"	2023
"Draga de ea! Cârtiță de soi!😍"	2023
"Doar să o simtă câinele meu sapă după ea de face tunel de tren 😀"	2023
"Gherlanul !"	2023
"Așa zisa cârtiță. Nu am văzut niciodată dar știu că distruge tot ..."	2023
"Nu uitați că toți trebuie să trăim pe această planetă inclusiv acest animăluț simpatic și benefic 💓💓💓"	2023
"Așadar, mai eficient este reducerea umidității gazonului prin reducerea irigației și evitarea udarii gazonului în exces."	2023
"Nu știu cât de benefic este dar știu că distruge tot în grădini este cârtița frumoasă catifelată dar stricătoare"	2023
"Creația lui Dumnezeu este uimitoare! Acest animal așa cum este e fără ochi duce o viață perfectă pentru că se descurcă și cu hrana și cu tot ce are el nevoie în existența lui. Dumnezeu îi asigură necesarul!"	2023
"De asemenea, se pot construi garduri sub pământ în jurul curții dumneavoastră. Acestea trebuie să fie suficient de adânci încât cârtitele să nu poată trece pe sub ele. 😆"	2023
"Capcanele sunt sfinte investiție mică și rezultate bune."	2023
"A distrus!"	2023
"La mine în sat se numește cățelul pământului care face multă pagubă culturilor pentru că mănâncă rădăcinile legumelor."	2023
"Mi-a distrus toată grădina 😞... Acum s-a pus pisicul pe ei și îi pândește și câinele sunt curioasă reușesc să prindă unul măcar. Oricum ar trebui găsită o soluție să fie exterminați... Nu mai am cartofi într-o grădină la marginea satului iar în grădina de acasă au stricat tot ce au putut inclusiv pomi 😞"	2023
"Îi cârtiță😃🤣"	2023
"Nu uitați că toți trebuie să trăim pe această planetă inclusiv acest animăluț simpatic și benefic 💓💓💓 "	2023
"Am avut una anul trecut. Una din pisici l-a ajutat să iasă să îl vedem și noi de aproape 🤣🤣"	2023
"Nici eu nu am văzut așa ceva "	2023
"Nu am văzut în viața mea dar în livadă am numai găuri și 2 cireși încep a se usca. Oare să am din ăștia?"	2023
"Pisicii mei au prins unul și l-au omorât! "	2023
"Nu mai postați așa ceva! Iar va fi vreo pandemie de la ăștia! "	2023
"Cățelul pământului sare la ou pe bune !"	2023
"Dacă doriți să încercați să scăpați de cârtițe fără otrăvuri sau capcane puteți încerca să le prindeți. Pentru a obligă cârtița să iasă la suprafață trebuie să inundați tunelurile cu apă sau să așteptați că acesta să-și facă apariția printr-un mușuroi. Cu toate acestea, acesta este un proces de durata și destul de dificil. "	2023
"Ulei de ricin pus pe o laveta de demachiat. "	2023
"O altă metodă de eliminare a cârtitelor din curtea dumneavoastră este folosirea substanțelor chimice. Există diverse otrăvuri disponibile, care pot fi injectate în tuneluri. 😳😳"	2023
"Dar ce grăsan e... 🙈 Se pare că s-a hrănit bine!!!! "	2023
"Cățelul pământului cârtița este neagră și nu trage la legume. "	2023
"N-are ochi? "	2023
" Chițcanul! "	2023
"Chiar nu am văzut niciodată... Ciudată creatură. "	2023
"Probabil cel mai urât animal 😩"	2023
"Le-am pus boabe de naftalină și tot nu au plecat. Oare ce nu le place? Măcar de ar pleca! "	2023
"Pufos 😊"	2023
"Ce este? "	2023
"În câteva găuri puneți carbid și udați consistent cu apă. Pentru cârtițe la fel."	2023
"Ăsta a fost adus pentru că nu este orbetele nostru obișnuit care e mult mai mic și negru. Ăsta nu face mușuroaie dar rade tot din grădină"	2023
"Tot distruge în grădină "	2023
"Cățelul pământului ăștia fac dezastru. "	2023
"Câinele pământului."	2023
"Păi cum ai reușit să o filmezi pentru că dacă iese la suprafață adică la lumina zilei moare!! "	2023
"Sunt cele cu semnal audio "	2023
"Și cu încărcare solară "	2023
"Se găsesc dispozitive audio "	2023
"Sunt cârtițe "	2023
"Orbetele e rozător spre deosebire de cârtiță care e insectivoră. "	2023
"😨😨😨Dacă sunt așezate în pozițiile corecte, toate tipurile de capcane sunt eficiente. În cazul în care nu vreți să omorâți cârtița, există capacane speciale care doar o țin captivă. "	2023
"Waw chiar nu am văzut niciodată "	2023
" soluția este o pisică care le prinde "	2013
"Se agață pe arăci bidoane de plastic goale. Vântul le zbate făcând zgomot. Se zice că funcționează. "	2013
" am o cățelușă de șobolani care s-a învățat și pândește pe la mușuroaie și le prinde. Când am timp le pândesc când este sus în mușuroi se vede cum mișcă pământul. Atunci cu o sapă mare lovesc cu putere și dau pământul deoparte numai așa poți scăpa de ele..."	2013
"dispozitive anti-cârtițe anti-dihor anti vulpi (îmi place chestia cu frecvențele care le deranjează și pleacă). "	2013
"există o anumită plantă care îi alungă la mine de câțiva ani funcționează!! "	2013
"Numai că noi nu cultivăm nimic în curte avem gazon şi e neplăcut să o vezi făcut praf..."	2013
"eu știu doar că la cârtiță nu îi place soarele "	2013
"Anul trecut am avut tot gazonul plin de mușuroaie am încercat în fel și chip să scap de ele dar nimic nu le-a supărat săpau și lângă aparat. Mi-au săpat toată grădina m-am declarat învinsă și le-am lăsat să-și caute de treabă. Ani la rând am avut în grădină euforbia marginata și în perioada respectivă nu am avut cârtițe s-ar putea să fie vreo legătură... Am pierdut planta și nici nu am mai găsit…	2013
"abia aștept să aud sfaturile dumneavoastră pe noi cârtițele ne-au exasperat! "	2013
"Aparatele nu au niciun succes! Dacă e multă umezeală își fac de cap! ( cârtițele ) !!!"	2013
"Și eu am curtea plină de mușuroaie și mi-a zis cineva de carbid dar nu am testat încă! "	2013
"am niște plante anti cârtiță așa le zice la plante "	2013
"Se desface mușuroiul până se vede intrarea în galerie. Se așază un ceas care ticăie tare și se acoperă cu o cratiță sau oală pentru a amplifica ticăitul ceasului. Eu așa am scăpat de cârtițe. "	2013
"Am încercat și eu fel de fel de trucuri: cu petarde rămase de la revelion succes sau cu bucăți de carbid ce se folosește în generatoarele de acetilenă în service-uri auto (sau cel puțin se foloseau mai demult cu succes) le băgam în galerii și cum solul avea umezeală degaja acetilenă cu miros specific; Probabil că s-au săturat de cicăleală și au schimbat domiciliul. Lângă grădina mea e un teren v…	2013
"am auzit că există niște dispozitive care le alungă dar nu știu detalii. Eu sunt norocoasă nu am avut cârtițe niciodată "	2013
"Eu de când am o cățelușă gălăgioasă bineînțeles aleargă liberă prin curte (3000mp) nu-mi mai apar mușuroaie decât accidental (când doarme cățelul în casă)!!! Cățelușa are trei ani deja de când este la mine. Nu cred că este o întâmplare deoarece eram disperată înainte. Am curtea lângă un râu cu malurile gen râpă. Deci aveau toate condițiile să vină și să plece când voiau sătule."	2013
"Eu am găsit o metodă bună bună de tot: o las în pace și nu prea strică mare lucru :D (oricum într-un perimetru cam cât o grădină este una singură nu mai mult căci nu se suportă)."	2013
"Și ele au rolul lor. "	2013
"am văzut că se face o gaură unde a săpat și se toarnă apă multă și iese. Cu carbid stins. Sau la răsăritul soarelui o așteaptă și o prinde am văzut la alții. Eu am încercat cu apă și mi-a reușit din prima dar mi-a părut rău. Și ele trebuie să trăiască. Poate dacă îmi făcea pagube mari aș fi gândit altfel. "	2013
"Eu mă lupt cu ea și tot ea câștigă ajutor!!! "	2013
"metoda veche cred că funcționează cel mai bine pun cutii de bere goale în niște bețe înfipte în pământ se spune că zgomotul le deranjează. "	2013
"Singura variantă valabilă și deloc costisitoare este cumpărarea moriștilor de vânt din acelea pentru copii pe care le-am înfipt în pământ. Din păcate majoritatea oamenilor nu sunt conștienți de avantajele aduse de cârtiță. Ele joacă un rol important în ecosistemul solului și contribuie la îmbunătățirea calității pământului. Galeriile permit o bună aerare a solului și favorizează formarea stratul…	2013
"Tot bătrânii spuneau că ies cam la aceleași perioade din zi: dimineața (pe la 6) la prânz (pe la 12) și seara (pe la 18). Stăteau și le așteptau. Puii circulă pe canalele de la suprafață uneori se observă. "	2013
"plantați din loc în loc sticle goale din plastic de jumătate de litru fără dop până la nivelul solului... nu le place eu am scăpat "	2013
"Bătrânii noștri mai aveau câteva metode: căutau gaura care ducea la canal și puneau biluțe cu naftalină; mai puneau ciocălăi cu motorină în canale."	2013
"mai știam o metodă de combatere cu soc se înfige crenguțe de soc în mușuroi nu le place mirosul dar se mută în altă parte. La mine spre exemplu acum jumătate din grădină e plină de mușuroi din metru în metru unii zic că e bun pentru afânarea pământului ca și râmele... în tot răul e și un bine... "	2013
"Nimic nu funcționează timp de planton în grădină pregătiți cu hârleț și când ea săpa de zor la mușuroi acționați cu forță și răsturnați mușuroiul înfigeți hârlețul adânc (înainte cercetați culoarul ca să acționați în urma ei pe culoar să nu aibă unde fugi. La mine a fost singura metodă care a funcționat și când am scos-o wow era o frumusețe blănița neagră și curtă lucioasă soacra voia să îi face…	2013
"foarte binevenit acest articol... și pe mine mă interesează ce soluții există "	2013
"și eu tot cu aparate mă chinui între două aparate a apărut un mușuroi. Am luat o săpăligă și când am dat de gaura prin care se plimbă am umplut-o cu var nestins să văd dacă îi mai dă pliscul să sape pe acolo. Am să caut toate găurile și o să le umplu cu var. Anul trecut mi-au mâncat sfecla roșie și morcovii. Am prășit smuls buruieni toată vara dar n-am cules nimic. S-ar putea să se mai plimbe ci…	2013
"Chiar nu știe nimeni cum se poate scăpa de ea? "	2013
".... și tot aceeași cârtiță malefică scotea un mușuroi chiar cu pisica noastră în vârf... biata pisică... şi acum are traume cum săpa ea să scoată cârtița și nemernica ridica nepăsătoare mușuroiul chiar sub nasul ei... "	2013
"Eu am două asemenea aparate și astă toamnă onorabila cârtiţă din grădină ne-a scos un muşuroi de toată frumusețea cu aparatul respectiv în vârf!!! "	2013
"ufff! Mi-au terminat bulbii săpându-i ori de cate ori am udat grădina vara trecută... acum am văzut ca am lalele mai puține crinii mei frumoși s-au împuținat... nu am soluții da-ți-ne voi! Mulțumim! "	2013
"și eu sunt interesată de asemenea sfaturi am încercat toate metodele dar degeaba! "	2013
"sunt aparate care emit în pământ sunete și pleacă "	2013
"nu știm și noi avem probleme cu ele "	2013
"Astea sunt povești niciuna nu dă rezultate "	2021
"La fiecare mușuroi se îndepărtează pământul ușor cu mâna pentru a vizualiza galeria. Introduceți o pastilă de naftalină cât mai adânc în galerie și acoperiți cu pământul deasupra. Faceți așa la fiecare mușuroi cărtița nu suportă acest miros și pleacă din zonă. Pastile de naftalină găsiți la magazinele de metalo - chimice."	2021
"Eu am avut multe cârtițe fiind aproape de pădure dar anul acesta am un cățeluș (6 luni) care aleargă și latră prin toată curtea și nu am mai văzut decât un mușuroi. Cățelul este de rasă comun dar este foarte energic. "	2021
"Sunt indestructibile deoarece sunt protejate de lege cu toate că fac mult rău mergând până la distrugere de baraje de pământ. "	2021
"Noi am băgat în mușuroi pește și nu a mai săpat. Zice că nu dispare mirosul de pește mult timp din pământ și nu le place. Am pus cam de o luna și nu am mai văzut să sape pe nicăieri. "	2021
"Nu prea ai ce face cam tot e apă de ploaie... chiar aparate anticârtiță... pastile picături orice... de ani de zile mă lupt... o singură metodă e cea manuală... am prins mai multe cu sapa... furtun apă galerie... când se găsea carbid... am scos cu tot cu ceapă din strat "	2020
"Fratele meu a scăpat de ele cu o plantă adusă din Franța. Probabile cea enumerată la numărul 2."	2020
"https://www.pestcontrol-expert.ro/victor-tunnel-mole-trap.html"	2020
"Asfixiere în toate găurile în același timp. Am pus și câte 2-3 doze într-o gaură (găsiți galeria și puneți mai în adâncime). De 2 ani mă lupt cu ele! Cel mai sigur le pândiți și cu furca... Vin cam pe la aceeași oră. Încercați și cu capcane am mai prins și așa. Vecinul a avut răbdare și a prins 30 anul acesta. Este invazie! Unde pământul este gras și mereu lucrat nu mai scăpam de ele! "	2020
"Carbid mujdei diluant dar mai sigur... bomba atomică! "	2020
"Cine face gaura mai mare? Cârtița sau cățelul pământului? Eu am 2 feluri de găuri unele cu mușuroi unele fără? "	2020
"Foarte bine de știut !"	2020
"La mine a funcționat cu doze de aluminiu sau sticle de plastic puse în bețe unde scot pământ. "	2020
"Cum se numește planta aia? O aveam în grădină când eram copil. Nu veneau cârtițele în zona ei "	2020
"Am pus de toate nu a avut nici un efect am pus naftalină și a scos moșuroi cu pastila de naftalină în vârf am pus motorină am pus zeamă de la găinaț degeaba "	2020
"Mie îmi plac. Ce-i dacă ne distrug gazonul. Pământul nu este al nostru acolo trăiesc zeci de viețuitoare. Să ne bucurăm că ne dă ceea ce cultivăm ca să trăim. Nu suntem singurii locuitori pe pământ încap toți. "	2020
"Și șoareci șobolani... Nu înțelegea de ce îl fugăream cu mătura... 🤣"	2020
"Aveam un motan care vâna cârtițele și mi le aducea în balcon. Bine... și papagalii vecinilor. Stau la parter... "	2020
"Butelia cu furtun luată de la aragaz și pus furtunul într-o galerie și pământ pe lângă furtun și dat drumul la gaz. Celelalte mușuroaie din preajmă trebuie puțin tasat pământul să nu iasă gazul ci să se ducă pe galerii "	2019
"Eu le-am pus moriști de vânt au dat rezultat "	2019
"Am un teren cu lucernă s-a umplut de cârtițe de nu mai pot cosi ce să fac să las caprele să moară de foame?? Da să le ia dracu cârtițe le distrug. "	2019
"pune în fiecare mușuroi rahat de câine sigur vor pleca. "	2020
"Vă scapă de Melolontha Agriostes s.a."	2019
"Numai cap de pește proaspăt nu am încercat... în rest toate celelalte NU DAU NICI UN REZULTAT! am mai încercat puse în doze și astupate în sol fumigenă pentru cârtițe aparat cu ultrasunet acid sulfuric în sticlă amestecat cu bicarbonat de amoniu și un furtun de jumătate de metru ca vaporii de gaze să intre în galerii inundarea galeriilor... nici acestea nu dau nici un rezultat doar cu fumigena a…	2019
"Un ceas de masă mecanic astupat de o oala pentru zgomot "	2019
"Dacă ai un câine în curte scapi de ele le alungă sau pui benzină în galerii! Eu nu le suport deloc mi-au făcut numai ravagii aș vrea să nu existe deloc! "	2019
"Nu ucideți cârtițele ele sunt un ajutor pentru grădinari mai fac și pagube dar sunt minore în raport cu binele. "	2019
"La mine furnicile fac ravagii urcă în pomi și "mulg" insectele melifere iar cârtițele îmi strică florile. Lalele zambile narcise și crini. "	2019
"Carbid. "	2019
"Nu merge nimic ecologic "	2020
"Utilizând 10 ore pe săptămână un sistem audio de 6000w cu bas puternic vibrează până la 5m adâncime și pe o rază de 40 de metri nu mai am nici un mușuroi de cârtiță. Așa am salvat gazonul grădina și parcarea nebetonată. "	2019
"Există mai multe tipuri de capcane, toate fiind ușor diferite, dar pe același principiu. Cea mai eficientă metodă este capcana. Foarte mulți oameni spun că prinderea cârtițelor în capcana e ideală. "	2019
"În cazul în care cârtițele va dau bătăi de cap și considerați că niciuna din metode nu vi se potrivește, nu ezitați să apelați la servicii autorizate! "	2019
"Să încercăm să băgăm psd-ul să vedem cum reacționează :)"	2019
"https://www.fara-daunatori.ro/produse-contra-daunatori/anti-cartite/"	2019
"https://www.fara-daunatori.ro/aparate-anti-cartita/"	2019
":-))"	2019
"Carbid în găuri și turnat apă să facă gaze. Astupați gaura și nu mai vine câtva ani. "	2019
"Gaz din butelie 4-5 ani nu mai se apropie de locurile gazate 😊 "	2019
"Bufnița "	2019
"Tuberculi de napi puși în mușuroaiele lor de fiecare data când apar. În timp cârtițele pleacă. E o metodă testata care a dat rezultate bune. "	2019
"George, ceva insecticid ecologic? "	2019
"Mergi la 10 "	2019
"Deodată ce am cumpărat un teren se pare că omul e singurul care poate locui pe acel teren alte ființe să dispară trist foarte trist. Nu stau la bloc stau la curte nu îmi place uniformitatea și simplitatea gazonului curtea are 1200mp și nu mă deranjează câtuși de puțin un mușuroi de cârtiță avem loc toți pe planeta asta. "	2019
Vă invit pe ăștia mari iubitori de cârtițe care stați la bloc de 5 generații să veniți să îmi adoptați toate exemplarele astea minunate. Și pe cei iubitori de grădini naturale (fără gazon) să îmi dea cu coasa la mărăcini. Am 800mp de gazon în curte plus alte sute de floricele și acest animal minunat îmi face ravagii în investiția de peste 5000 eur. Așa că terminați cu comentariile astea cu " ce d…	2019
"La mine e plin de cârtițe am pus naftalină fritilari nu le-a alungat așa că m-am lăsat păgubaș mai îmi strică din flori se întâmplă să iasă chiar pe locul crinilor dar nu mai găsesc nici bulbi ori cad în galerii ori le mănâncă 🤔 "	2019
"Cei mai supărați pe cârtițe sunt iubitorii de gazon. Și totuși ăștia uita că gazonul nu e o formă tocmai naturală de peisaj. Și la noi este importată din occident. Ce face gazonistul ierbicidează zona ca să planteze două sau trei soiuri de iarbă... în același spațiu unde biodiversitatea avea zeci de feluri de plante. Un fel de dictatură a grădinii. Zic să vă mai gândiți înainte să stricați echil…	2019
"Chiar dacă este dăunător și îmi strică gazonul 😬 este un animal frumos și foarte harnic. 😊 "	2019
"Fitile (benzi cu sulf) folosite la butoaiele de vin aprinse și introduse în galerii. "	2019
"Pământul scos de cârtițe... Este bun pentru florile din ghivece. Mama planta florile numai cu pământ de la cârtițe. "	2019
"Un cățeluș face minuni "	2019
"Noi avem șoareci și cățelul a făcut grădina praf. Am început de ieri să punem un aparat care scoate sunete specifice pentru ai alunga (nu suntem adepții uciderii lor) acum așteptăm să vedem rezultatele. Dacă te interesează contactează-mă în privat pentru mai multe amănunte. "	2023
"Am planta care alungă cârtițele nu mai am probleme "	2023
"Sunt dispozitive mici pentru grădină cu sunete care le aud doar ele și pleacă nu mai vin în gradina dumneavoastră! "	2023
"Am avut am pus zaț de la cafea muncesc într-un loc unde avem și aparat de cafea am dus cu găletușa zaț... am pus în găuri... văd că nu se mai vede pământ proaspăt cu motorină cârpă îmbibată băgată în gaură pește că dacă se strică nu le plac mirosurile tari și urât scos...am	2023
"Cârtițele sunt folositoare în gradină vă mănâncă insectele dăunătoare care mănâncă bulbii sau retează tulpinile plantelor. "	2023
"Sunt pe net niște țăruși de grădină cu încărcare solară care vă alungă toate insectele și animalele din grădină fără să le omorâți asta dacă nu cumva aveți plăcerea de a ucide animale!!!! Că e plina lumea de cretini! "	2023
"Dacă aveți lucernă nu pleacă iar până nu mănâncă tot lalele narcise zambile pătrunjel morcov. Eu am pus de toate câțiva ani am rămas cu gradina goala ultimi 2 ani am pus aparate care se încarcă la soare nu au mai venit. Dar nici n-a mai avut ce mânca. "	2023
"Eu am pus o plantă și văd ca a funcționat! Nu știu cum se numește dar dacă vreți vă trimit foto "	2023
"Plantați în grădină fritillaria. Este și frumoasă și utilă "	2023
"Cârtița este cea care face galerii în pământ ridică pământul movilă. Șobolanul de apă face doar găuri și roade în pământ rădăcinile plantelor și pomilor fructiferi. Pentru cârtiță este o plantă care pusă în grădină dispar cârtițele. Eu o am și aș da la cine dorește dar locația Alba. "	2023
"Spuneți-mi vă rog cum se numește planta sau puneți poze. Cârtițele mi-au mâncat toate florile care au bulbi și cartofii. "	2023
"Capcană "	2023
"Bagă capete de pește în gaură și acoperă apoi la loc cu pământ "	2023
"Și la mine... plin de mușuroaie! "	2023
"Planta anti-cârtiță!"	2023
"Pe mine mă ajută pisicuțele cu toate că îmi este milă de ele "	2023
"Am încercat cu tot ce am auzit inclusiv sonare nu am scăpat "	2023
"PUNEȚI PASTILE DE NAFTALINĂ "	2023
"Lași un câine în curte! "	2023
"Există o plantă și cârtițele pleacă. A trimis o doamnă o poză cu planta asta e plantă FFF adevărat. Poza doamnei TATIANA LILIANA OLARIU"	2023
"Am o plantă "	2023
"Nimic nu întreține grădina... "	2023
"Eu am cumpărat niște capcane și am scăpat. Am prins 17 și am scăpat de ele. Am luat capcana de la Dedeman este sub formă de inel și când ea intră prin inel se blochează și se prinde. Nici o capcană nu a fost eficienta decât cea cu inel. Dacă vreți vă fac poze. "	2023
"Este orbetele nu cârtiță cred eu. Cârtița din ce știu eu este benefică. Și nu ar fi soluția să le omorâți sau otrăviți ci plantate flori ce au un miros care le îndepărtează sunt multe trucuri de exemplu și gălbenele crizanteme pelinul citiți pe net plante ce îndepărtează dăunătorii. Mai știu că acolo unde găsiți gropile lor se pune un ceas am citit ele nu mai vin apoi. Punând tot felul de otrăvu…	2023
"Cu nimic nu se rezolvă fac totul vraiște. "	2023
"Diferență mare între cârtiță și orbete prima insectivor orbitele un rozător care distruge tot ce întâlnește. "	2023
"Var praf este la sac în depozit "	2023
"Căpățâni de pește puse în găuri. "	2023
"Naftalină bagă în gaură și apă "	2023
"Puneți naftalină din loc în loc și pleacă toate. Nu le place mirosul "	2023
"Puteți piper măcinat... eu așa am scăpat de ele. Mie mi-au mâncat morcovi și pătrunjelul cu 6 ani în urmă "	2023
"Gunoi de la păsările din gospodărie "	2023
"Vedeți că se găsește la magazinele de specialitate unde se găsește și ierbicid sunt și niște bețișoare care se bagă unde are gaură și se dă foc și fumul se duce pe găuri și mai este un praf alb care îl dați pe deasupra! "	2023
"Eu am scăpat de cârtițe cu anti cârtițe de la Dedeman "	2023
"Eu am turnat ulei uzat de la mașina în gropi și nu a mai apărut de atunci. "	2023
"Există niște aparate cu încărcare solară care scot sunete la anumite intervale și nu veți avea cârtițe "	2023
"Orbetele face ravagii în grădină cu orice bulb nu cârtița. Din contră cârtița stârpește dăunătorii de sub pământ de asta ni se spune să o protejăm. Orbetele se aseamănă foarte mult cu cârtița de asta dăm vina pe ea întotdeauna cu toate că ea face doar mușuroaie umblând după dăunători. "	2023
"Frunze de soc "	2023
"Există un aparat de pus în grădină "	2023
"Aparatele acelea am avut și noi și sunt apă de ploaie nu dați bani degeaba. "	2023
"Mie mi-a stricat gazonul. Am încercat tot ce se putea "	2023
"nu faceți nimic cu aparatele. Un prieten a dat mulți bani pe aparate sofisticate și cârtițele au săpat chiar lângă ele. În gazon am dat cu niște grăunțe (nu mai știu cum se numesc) iar în grădină am pus în găuri cârpă cu motorină și am acoperit deasupra cu pământ "	2023
"Sunt o mare belea într-adevăr! 😕 Nu am grădină așa mare dar pentru că în vecinătăți sunt proprietăți parțial locuite și foarte puțin îngrijite îmi vin de acolo tot soiul de dăunători inclusiv aceste vietăți. După ce a ieșit mușuroiul dau la o parte pământul și localizez bine galeria. Am băgat acolo mai adânc bucăți de carbid am turnat apă și imediat ce s-a activat/scos fum am acoperit cu bucată …	2023
"Cutia cu carbid am cumpărat o (adevărat cam scumpă 30 Roni) de la magazinul Fermierul! Vă spun că funcționează! Îmi deranjau plantele proaspăt puse. Provoacă daune! "	2023
"Există dispozitive electrice care se pun în apropiere de mușuroaiele de pământ săpate de cârtițe. Sigur vor dispărea. În acest fel le-am îndepărtat și nu au mai apărut. "	2023
"Faceți vârtelnițe din PET-uri înfigeți-le în tije metalice... cum adie vântul vârtelnița face să vibreze tija... cârtițele sunt oarbe și reacționează la zgomot... în loc de vârtelnițe puteți atârnă bucăți de tabla care vor face zgomot... eu nu am probleme cu ele în gradina de legume... sunt în livadă unde nu am vârtelnițe "	2023
"În gaura de aerisire am pus puțină motorină și am astupat cu pământ. Nu au mai venit. "	2023
"Eu le păzeam cu sapa în zori și când saltă pământul în sus dați din față în spate cu colțul sapei de 2-3. "	2023
"Bețe de Sole împlântați în pământ. "	2023
"Să le accepți. "	2023
"Săptămâna trecută am reușit să scot una afară le am în grădină de câțiva ani și nu reușesc să scap de ele!! 😪😪😪😪😪😪 "	2023
"Este o plantă care îndepărtează cârtițele... "	2023
"Dimineața când răsare soarele stați la pândă când vedeți că se ridică pământul o scoateți cu sapa când vede soarele moare. Eu așa am scăpat! "	2023
"Nimic nu-și face efectul! Mi - au distrus grădiniță de flori acum trec la legume! 😓 "	2023
"Noi am cumpărat de la Dedeman aparate cu încărcare solară care scot sunet le-am pus și în vizuină lor căpățâni de macrou! Pisicile noastre au stat la pândă și au ieșit 6 într-o zi! Vecinul de lângă noi are gazon pe toată suprafața curții și nu are probleme! "	2023
"Sunt niște aparate pe baterii fiica mea are în gradina cu flori. "	2023
"La fito-farmacie găsiți carbid este 20 de lei cutia puneți în găuri bucăți de carbid apoi turnați apă și acoperiți imediat gaura pentru ca fumul produs să meargă pe canale pământ! Eu am avut și așa am scăpat "	2023
"Vinzi grădina la vecini. "	2023
"Vorbit corect românește?"	2023
"Vai ce bune sunt dar sunt și incomode... cu mușuroaiele. Ele vă scapă plantele de dăunători..."	2023
"Mie mi-au mâncat câteva sute de lalele și crini regali. "	2023
"Aveți grijă cârtița este animal protejat în România. Nu aveți voie să le omorâți sau să le combateți cu substanțe otrăvitoare. Doar cu substanțe care să le facă să plece! "	2023
"Socrul meu a avut în curte a pus niște arăci din fier beton subțiri nu groși și în capătul superior a pus doze de bere sau suc goale. Zgomotul care îl face când adie sau bate vântul se pare că le alungă. De atunci nu mai are cârtițe. "	2023
"Plantă anti cârtiță. Se poate însămânța sau reîmplânta dacă o puteți procura. Eficiență 100%. Este suficient să aveți 3-4 plante la o grădină de 10m pătrați ( un ar ). Rezistă peste iarnă ( verde)."	2023
"Planta de cârtițe chiar e bună "	2023
"Atenție cârtița nu este același animal ca și orbetele cel din urmă este cel care fură bulbii plantelor. Cârtița este un animal care ajută grădina prin faptul că e exclusiv insectivor deci va consuma insecte dăunătoare cum ar fi coropișnițele spre exemplu. În plus puteți să le mulțumiți pentru faptul că aerează solul mai în profunzime fapt pe care nu îl puteți face dumneavoastră nici printr-o săp…	2023
"Pământul scos de cârtiță e cel mai ușor pământ pentru flori la ghiveci. "	2023
"Căpățâna de la pește pusa în mușuroi proaspăt și acoperită "	2023
"Cu carbid de la Glisando "	2023
"Cumpărați capcane și montați pe traseul lor. Pe cele moarte să le băgați pe găurile lor. Eu așa am scăpat de ele. "	2023
"Naftalină Pastile Puneți în gaură "	2023
"La Dedeman au niște clești anti cârtițe! Foarte eficienți! Este singura soluție. Restul sunt povești. Eu am încercat tot ce se prezintă pe aici! Doar cu cleștii am scăpat de ele! Mi-au distrus 200mp de gazon! Cine le protejează să îmi plătească investiția de 4000 de lei și sincer că după ce văd banii le cresc cu drag! "	2023
"Doar semănat îngrășământ "	2023
"Eu am scăpat de ele de când am pus pliculețe pentru șobolani în fiecare gaură câte două PLICULEȚE. "	2023
"Sărăcuțele! Știu că fac ravagii în grădină dar mi-e milă de ele parcă nu aș dori să le omorâți! Nu mă înțelegeți greșit! "	2023
"Cârtița (Talpa europaea), numită și sobol, este un mamifer insectivor din familia talpide (Talpidae) adaptat la viața subterană (geobiont), săpând în pământ galerii care formează o rețea complicată care converg spre un culcuș central. "	2023
"Eu am pus în ultimele gropi cârpe cu benzină au plecat n-a mai apărut nicio groapă"	2023
"Ar trebui să fii mulțumit. Nu fac nici un rău din contră! "	2023
"Eu am toată grădina de la 10-15cm sub pământ numai galerii cât o minge de ping-pong... nu am mușuroaie dar mă exasperează golurile de sub pământ... 700metri pătrați de grădină și nu știu cine le face. "	2023
"Dar melcii cu ce îi combateți?"	2023
"Doar pisica a prins vreo două în rest mă rog de ele să se mute în curte 😒 "	2023
"Usturoi cu apă pus în gropi"	2023
"Să te bucuri de ele. Nu fac nimica rău. Iar lalelele le mănâncă alte vietăți. Eu am în grădină lalele dar văd ce nu le mănâncă cârtițele. "	2023
"Pe unde trece cârtița tot strică bo mazăre fasole cartofi tot se usucă. "	2023
"Eu am plantat în toamnă floarea paștelui (se pare că nu suportă mirosul bulbului). Până acum nu văd nicio mișcare de cârtiță dar încă e sub observație :)) "	2023
"Rahat de câine în galerie și apoi le astupați "	2023
"Până ies cu dimineața 63o și le prindeți! "	2023
"Nu îi place lavanda plantați niște tufe "	2023
"Eu am dat pământul scos la o parte și am băgat naftalină și așa am scăpat de ele! "	2023
"Eu am încercat cu fumigenă apă naftalină... soluția a fost să păzesc mușuroiul și cu o cazma să scot cârtița atunci când mușuroiul se mișcă. Am pus-o repede în găleată cu pământ peste și am relocat-o la malul unui râu... acolo nu deranjează. Aveam 4...5 mușuroaie zilnic și toate făcute de o singura cârtiță "	2023
"Aveți melci coropișnițe și viermi sunt în pământ și îi caută. Asta mănâncă ea. "	2023
"😅 și eu am păzit mușuroaie ieri. Nu am reușit să o prind deși o vedeam cum lucrează. Am încercat de toate: fu carbid naftalină "	2023
" Cârtițele trăiesc oriunde unde solul este adecvat, cu conținut bogat în humus (în pădurile de foioase, de-a lungul râurilor, mlaștinilor, șesurilor, în terenuri cultivate și în cele înțelenite, dar și în zonele cu dune nisipoase, fixate). "	2023
"Eu am pisat usturoi cu creveți și am pus în găurile de aerisire pe care și le făcuse. În plus (acum vă fac să râdeți așa cum am râs și eu) am o pisică care m-a văzut că scormonesc în pământ și a mirosit cârtița și a făcut caca în gaură. De atunci nu am mai văzut semne. Cârtițele sunt sensibile la mirosuri. Deci îi mulțumesc pisicii mele ca m-a ajutat (în felul ei). Cer scuze pentru modul neortod…	2023
"Cutii goale de bere colet puse cu gura în jos în niște bețe cam la 30 cm înălțime. Zgomotul lor când adie vântul le alungă. "	2023
"Eu am vecină o casă pustie acolo a umplut grădina cu mușuroaie și speram să nu treacă la mine. Ieri am văzut primul mușuroi în grădină chiar lângă gard. Am săpat să-i văd gaura și să văd unde se duc a făcut gaura vreo 3 4 metri în grădină apoi gaura a dispărut cine știe poate s-a întors înapoi. În orice caz urmăresc și vad ce voi face. "	2023
"Prima dată să vedeți dacă este cârtiță sau orbete. Dacă este cârtiță ar fi bine să o mutați într-o livadă sau în gradina cu legume nu atacă rădăcinile plantelor sau pomilor din potrivă vă ajută la curățarea dăunătorilor. Orbetele este dăunător în grădina cu legume. Asta dacă reușiți să o prindeți "	2023
"unii spun că au scăpat turnând benzină în gaură "	2023
"Mama cu carbid a scăpat de ele este la leroy merlin "	2023
"La noi pisica a prins vreo 6-7 în timp și le-a adus pe scări să le vedem! Dacă mai apare vreuna are grijă. Nu mai avem! "	2023
"Fum de pucioasă "	2023
"Abur de carbid "	2023
"Pune butelia și dai drumul la gaz "	2023
"Carbid bulgăre umezit băgat pe galerie și astupat "	2023
"Își fac treaba si pleacă. Eu am avut în primăvară 30 40 de mușuroaie le-am lăsat în pace și acum nu mai sunt. Am pus mușuroaiele pământ la flori și am făcut pace cu toții. "	2023
"Cârtițele sunt folositoare! Orbetele e cel care provoacă daune! "	2023
"Înmuiați o bucată de cârpă (sau un cocean de porumb) în motorină și puneți în gaură (în toate) și acoperiți cu pământ. Eventual o pastilă de naftalina... "	2023
"Pune sticle de sticlă foarte multe și așa pleacă pentru că se face curent în pământ și ele nu suportă asta "	2023
"Încercați să puneți capuri de pește în găuri "	2023
"Am reușit să le scot din grădină cu bețe de soc înfipte în gaura mușuroaielor până au plecat... a durat ceva dar nu au mai revenit "	2023
"Pune în găuri căpățâni de pește congelat apoi astupă găurile cu pământ și după ceva timp îți va părăsi terenul... vor fugi de mirosul urât și vor părăsi zona. "	2023
"În România sunt specie protejată. Nu scăpați. "	2020
"Cântă-le pe înserat duios. Vor ieși să te asculte și his! Le prinzi și le duci în altă parte! "	2020
"Turnați beton "	2020
"Nu aveți nici o șansă doar prin măsuri radicale. "	2020
"Există la farmacia fitosanitară o substanță care o alungă. Noi așa am scăpat. Nu mai știu cum se cheamă. "	2020
"Usturoi în mușuroi... "	2020
"Eu le-am preparat un amestec de usturoi și ardei iuți apoi băgate în blender și și am turnat în fiecare gaură. Deasupra găurii am pus și var pudră. O altă metodă este să băgați în găuri găinaț de la pui amestecat cu apă sau capuri de pește oceanic. Nu le place mirosul puternic. La mine au funcționat metodele cu usturoiul ardeiul iute varul și găinațul de pui. "	2020
"La noi a funcționat doar uleiul de ricin turnat direct pe mușuroi unde e gaura. Am avut liniște 2 săptămâni apoi au venit ploile și și-a reluat activitatea. Noi cred că avem familion de cârtițe la câte mușuroaie avem. Toată grădina și gazonul le-au stricat. "	2020
"Este o plantă anticârtiță se numește Euphorbia Lathyri am în grădină anul acesta am scăpat de cârtițe... "	2020
"Semănași planta sau fiare subțiri înfipte pe alocuri cu o doza de bere decupată și pusă în capătul fierului. Când adie vântul și mișcă doza sunetul provocat de aceasta lovind fierul se pare că alungă cârtițele. "	2020
"O am în grădină și este eficient am aflat și eu de la vecina : )https://agrointel.ro/123983/euphorbia-lathyris-planta-anticartite/"	2020
"Adevărat euphorbia lathyris funcționează!! "	2020
"Noi am luat de la Lidl aparatul anticârtiță 2 bucăți. Costa vreo 40 lei. Are 2 opțiuni vibrații și sunete dar noi ținem aparatele pe ambele opțiuni. Le avem de vreun an și au fost foarte bune. Abia săptămâna trecută ne-au mai apărut 2 mușuroaie... Dar le vom muta în zona unde au apărut noile mușuroaie. "	2020
"Este o plantă care are efect împotriva cârtițelor. Nu știu cum se numește dar găsiți pe net dacă scrieți la căutare chiar așa... plantă contra cârtițelor "	2020
"Puneți bețe de floarea soarelui în găuri și o să plece "	2020
"Puneți carbid și turnați apă "	2020
"Am o pisică care prinde cârtițe și coropișnițe... "	2020
"Eu nu mai am niciuna în grădină pentru că ciobănescul meu sapă galeriile și le surpă. 🤔 "	2020
"Câteva bețe înfipte în pământ la capătul cărora deasupra înfigeți PET-uri. Vântul le va deranja prin vibrațiile transmise prin bețele înfipte în pământ. Am văzut asta în Maramureș și Apuseni. "	2020
"Bună seara știu că sunt specie protejată. Vreau doar să migreze în altă parte deoarece tocmai am însămânțat grădina și nu vreau mușuroaie de cârtițe. Voi încerca aparatul anticârtiță. "	2020
"Daca este peluză și nu doriți să o deranjeze singura soluție și testata de mine este plasă la 10 cm sub gazon în rest sunt povești. În restul grădinii adun pământul de la mușuroaie și până la următoarele ploi mai abundente își fac de treabă numai pe sub iarbă. "	2020
"Sunt animale protejate 🤷‍ ♀ ️ "	2021
"Poate orbetele? Cârtița nu dăunează consumă insecte larvele dăunătorilor și altele "	2021
"Cârtița face minuni. Aveam o pepiniera cu tuia și în câteva nopți m-a aranjat de peste o mie de bucăți. Cred că a făcut bine că altfel poate mă îmbogățeam naibii. "	2021
"Pastile Delicia gr.0"	2021
"Corpul este cilindric și blana neagră catifelată; membrele anterioare sunt scurte, cu gheare puternice, adaptate săpatului, iar capul este conic, cu bot alungit și ochi foarte mici; pavilionul urechilor lipsește, iar mirosul și auzul sunt foarte fine."	2021
"Se hrănește mai ales cu râme, dar și cu insecte adulte și larvele lor, moluște terestre, miriapode și furnici."	2021
"Mută solarul 🤷‍♂️😳 "	2021
"Destupă o gaură de cârtiță pune o suta de grame de sulf lichid și astupă gaura "	2021
"Stoloni vreau "	2023
"Fosfură de aluminiu! "	2023
"Noi așa alungam cârtițele din plantație "	2023
"Capcane de la Dedeman "	2023
"Cârtița este folositoare prin distrugerea multor larve din sol, afânarea și îmbunătățirea drenajului intern al apei. "	2023
"Cârtițele sunt animale complet carnivore (vermivore, insectivore). Stăpânite mereu de nevoia și pofta de mâncare mănâncă orice vietate pe care o găsește săpând în pământ sau mai rar pe suprafața solului. "	2023
"Dintre insecte predomină în hrană coleopterele (cărăbuși etc., mai ales larvele lor, care trăiesc în pământ), dipterele (larve subterane de muște, mai ales din familiile Bibionidae și Tipulidae), mai puțin lepidoptere (omizi de fluturi de noapte etc), himenoptere și ortoptere (coropișnițe)."	2023
"Datorită metabolismului intens și gradului redus de calorii al hranei, cârtițele mănâncă mult și neîncetat și sunt stăpânite mereu de nevoia de mâncare."	2023
"Bună ziua v-am trimis câteva capturi după google să știți că eu am făcut cu cap de la pește macrou și așa am scăpat de cârtițe. Le-am pus invers le citiți de jos în sus. Încercați așa și o să scăpați de ele. O zi bună. "	2023
"Învață să conviețuiești cu ele... nu fac mare pagubă... sunt ocrotite!! "	2023
"Eu am din TURCIA o plantă le îndepărtează "	2023
"Planta se găsește și la noi! Frunze de soc pe găuri! "	2023
"Intrați pe Google și acolo găsiți explicații "	2023
"Bună seara și merge cu frunze că am și eu în grădină "	2023
"Pliculețe de otravă pentru șobolani băgate pe gaură și așa veți scăpa pe mine m-a nenorocit câțiva ani mânca tot ce era bulbi lalele crini s.a. ."	2023
"Mirosuri urâte și bețe băgate în fiecare mușuroi (cârpe cu motorină naftalină capete de pește zgomote... "	2023
"Pui radio în grădină dimineața "	2023
"De ce să le omori când au și ele un rol important în natură și nu mănâncă decât dăunători! "	2023
"Face pagube tot ce are bulb ceapă usturoi cartofi lalele nu știu cum să scap de ei cară tot "	2023
"La fitofarmacie o să găsiți! "	2023
"STAȚI LA PÂNDĂ CU HÂRLEȚUL UNDE SAPĂ MUȘUROI PROASPĂT... "	2023
"Bețe sau fier beton înfipte în mușuroi și pleacă. Dar se pare că aveți coropișnițe multe de-aia stă pe acolo are ce mânca. "	2023
"Am folosit tot felul de lucruri apă motorină cap de pește... nimic. Anul acesta am pus carbid și naftalină în unele locuri. Momentan au plecat erau cel puțin două. Una îmi făcea ravagii în solar. "	2023
"Un câine. "	2023
"Cred că nici unul dintre ei nu merită exterminarea fizic în natură nimic nu este întâmplător și nu suntem noi oamenii în drept să decidem cine trebuie să trăiască și cine nu iar dacă au apărut în grădinile noastre asta înseamnă că echilibrul dintr-un ecosistem este tulburat și iarăși doar din cauza acțiunilor și intervențiilor noastre nocive asupra mediului. "	2023
"Chiar nu am știut interesante informații mulțumesc! Dar acum vine întrebarea logică: în ce fel am putea îndepărta în mod prietenos orbetele din grădină? Pe mine m-a lăsat fără zeci de plante la care țineam mult... "	2023
"Diana Flavia Sava Bună ziua. Din păcate nici noi nu cunoaștem pentru că ne lipsesc studii în grădinărit/horticultură. Însă vom încerca să ne informăm și să revenim cu câteva cazuri de bune practici care să vă ajute!"	2023
"Mulțumesc de informație! Îmi puteți spune și când ies aceste mamifere la “vânătoare”? Aceste mamifere au un anume program? Aceste mamifere se pot intersecta una cu alta? "	2023
"Mama mea a avut norocul să găsească "depozitul" cartofilor furați acuma înțeleg că de orbete. Erau vreo 2 lăzi de cartofi și niște labirinturi subterane serioase "	2023
" e tipic orbetelui: își creează niște depozite de invidiat "	2023
"În Ungaria Orobetele trăiește doar în stepă - pustie departe de oameni și terenuri lucrate. este animal protejat. Oare este un alt soi că la noi trăiește în grădini și pe teren agricol? "	2023
"Bună ziua. Probabil vă referiți la vreo specie de popândău (aceste mamifere rozătoare sunt adaptate habitatelor aride precum stepele și câmpiile și sunt într-adevăr protejate). Și în România și Republica Moldova există specii de popândău care la fel locuiesc în stepe și întinderi aride doar că acestea nu sunt nici orbeți nici cârtițe. "	2023
"Eu cred că (deși am o foarte mică experiență în grădinărit) din cauza că am plantat bulbii de flori cu câte un pumn de cenușă de lemn i-a salvat. Aveam cârtiță își făceau trasee vizibile prin grădina de legume mai veneau și printre flori dar rădăcinile bulbii nu au suferit. Posibil ca orbetele să nu agreeze cenușa de lemn. Dar vecinii exterminau cârtițele la țară probabil că de aceea se refugiau…	2023
"Cârtițele nu vă consumă bulbii de flori e scris și în postare acest lucru."	2023
"Mulțumesc frumos pentru postare foarte utilă și interesantă. Grădina noastră e într-un sat mic și destul de izolat destul de depopulat așa că împrejurimile se sălbăticesc pe zi ce trece. Mușuroaiele de prin grădină sunt destul de împrăștiate dar am avut cu ani în urmă un episod amuzant când eu trăgeam de morcov în sus și cineva trăgea în jos. Am scos morcovul am văzut urmele de dințișori și am l…	2023
"Săptămâna trecută a apărut în discuție cu cineva tema despre cârtiță și orbete. Tot ziceam să caut informații despre ele și poftim - a apărut postarea dumneavoastră! Foarte informativ. Mulțumesc am să mai împart și eu mai departe sunt convinsă că mulți nu cunosc. "	2023
"De asta am și făcut postare pentru că și la noi au apărut astfel de discuții. Oamenii nu dispun de informați dar nu îi putem învinui pentru asta. Mai degrabă noi suntem responsabili de faptul că nu creăm conținut educativ suficient. "	2023
"Vă mulțumesc pentru informații chiar nu știam prea multe despre aceste animale dar nu vă povestesc ce am pățit cu o cârtiță după ce am plantat gazonul în curte aproape că plângeam! "	2023
"Mulțumim pentru informațiile utile! "	2023
"Viorel Mulțumim și noi pentru aprecieri vă dorim spor la lectură! "	2023
"Ce dulce e orbetele. "	2023
"Orbetele are dinți de tocilar 😄 "	2023
"Orbetele sapă galeriile sale aproape de suprafață practic fără mușuroaie. Eu am prins câțiva din grădină. "	2023
"Mulțumesc "	2023
"Deci: Cu cârtițele suntem prieteni! Pe orbete trebuie să-l alungăm cumva. :) ."	2023
"Trebuie să căutăm metode prietenoase și să le încercăm "	2023
"Crini lalele usturoi astea se pare că îi sunt pe placul lui "	2023
"All are important for biodiversity. "	2023
"Absolutely! We are simply motivated to show everyone what are the basic differences between the 2 species"	2023
"Foarte educativ articolul. Felicitări "	2023
"vă mulțumim și vă dorim spor la lectură! "	2023
"our visitors last year.. (or we are the visitors in their paradise ..). I guess the right on no? 🙈 "	2023
"Există aparate cu ultrasunete care doar alungă animalele din grădină. Se pot pune substanțe naturale cu miros puternic (pulbere de usturoi pește etc) în găurile făcute de șmecherii ăștia. Chiar dacă nu roade rădăcinile cârtița scoate mușuroaie și îți răscolește toate brazdele. Ce mă intrigă este că ele prefera să se "certe" cu mine pe o parcelă de vreo 150 m când am alăturea 3000 mp livadă unde …	2023
"Foarte utilă informație. Mulțumim "	2023
"Rodica Mulțumim spor la informare! :)"	2023
" nevoie în 24 de ore o cantitate de hrană de 3-4 ori mai mare decât greutatea lor corporală. Ținute la post, fără hrană, mor de inaniție în numai 8-12 ore"	2023
"Foarte util mulțumim! "	2023
"Marius ia exemplu 😜😊 "	2023
"Nu aș zice daune mari e o exagerare "	2023
"Stefania Aveți dreptat am editat. "	2023
"https://youtu.be/hBpm_Jy7_hY"	2023
"De-a șoarecele și pisica 😂 "	2020
"Ultimele poze sunt cu o cârtiță... Sunt specie protejată. Motanul sau pisica să meargă la... pușcărie. "	2020
"Primele fotografii sunt cu șoarece... E normal. "	2020
"Când mai aveți postări drăguțe cu animal vă invităm sa postați pe pagina despre animale a acestui grup. "	2020
"Era pui de șobolan. "	2020
"Vrednică pisica! "	2020
"Era chițcan! "	2020
"Dacă ne gândim că și ele au același organe ca și noi (inimă plămân ficat etc) nu am găsi această postare atât de amuzantă. Felicitări celui care a aprobat-o. "	2020
"Viața la țară nu e numai despre floricele și buburuze... e o continuă ''bătălie'' totul e să menținem un echilibru. O fi cârtița ocrotită de vreo instituție.. dar când te scoli dimineața și-ți găsești toată grădina dată peste cap începi să plângi... "	2020
"O postare de toata jena. Nimeni nu își dorește să vadă așa ceva. Admini de grup ce păziți? "	2020
"Ce șoarece guraliv! "	2020
"Săracul șoricuț "	2020
"Superb am râs cu poftă. Așa ceva... "	2020
"Cred și eu că e un șobolan mai mic. Atunci când e uciș cum se întâmplă de obicei "Spectacolul pentru cine are oarece sentiment e mai degrabă un supliciu. Părerea mea e că dacă ați avea trei pisici nu s-ar mai vedea rozătoare. Pârșii poate că sunt mai băgăreți dar ei nu știu dacă deranjează rău. Dar șoricimea cred că se retrage simțind miros de pisici. "	2020
" 🤣"	2021
"Și eu tot așa am scăpat de cârtițe. Am pus exact așa ca în film în jurul grădinii din loc in loc. Când se dărâmă câte un băt îl înlocuiesc imediat "	2021
"Te dai mare! Peroni!!! De golden brau sughițau cârtițele?! "	2021
"Și vecinii sunt mulțumiți?"	2021
"CE ZICEȚI??? "	2021
"Super tare! "	2021
"Și bio și refolosibil bravo puțini văd puțini cunosc... "	2021
"Genial "	2021
"Oare fug și șobolanii de câmp care le rod rădăcinile??? "	2021
"La fel am scăpat de ele. Dau randament 100%! "	2021
"Trebuia să pui o cutie de ciucaș peroni... e pentru cârtițele din Italiasa e Nyny Nny? "	2021
"Buna idee. Un motiv bun pentru a cumpăra bere fără să se supere soția. Așa că trebuie schimbată cutia de bere la 20 de minute? 😁 "	2021
"La mine și-au făcut cuib viespile în doze "	2021
"Trebuie neapărat PERONI? 🙂🙂🙂 ...glumesc e bună ideea voi încerca și eu. Mulțumim. "	2021
"Știam eu că toate problemele se rezolvă bând bere "	2021
"Cârtițele își dobândesc hrana prin muncă grea și neîncetată, săpând mereu în stratul de pământ în care trăiesc animalele cu care se hrănesc, pe care le prind cu membrele anterioare, iar râmele sunt strivite cu ghearele puternice, pentru a scoate pământul din aparatul lor digestiv. "	2021
"Și noi tot așa "	2021
"Am încercat și eu aceasta varianta = 75% la Lidl găsești ceva solar bun = 90% dar eu am scăpat de cârtițe ( acum 3 ani) foarte ieftin am urmărit unde ies și fac mușuroaie și le-am băgat în galerii mațe și cap de pește și așa am scăpat definitiv dar m-am cam certat cu vecinul. "	2021
"Super "	2021
"Interesant! "	2021
"Cârtițele obișnuiesc să-și fac mici rezerve de hrană în cotloanele de pe traiectul galeriilor, care sunt formate din 2-2,5 kg de râme imobilizate prin mușcarea primelor 3-5 segmente anterioare, fără a le omorî. "	2021
"Geobionții sunt acele organisme, ce fac parte din biogeocenoză, care trăiesc permanent în mediul subteran, unde se desfășoară întregul lor ciclu de viață "	2021
"Funcționează! "	2021
"Interesant... deocamdată am doi motani și nu mișcă nimic în grădină... am avut cârtițe dar au fost exterminate. Stau ăștia motanii de pază la mușuroi și rezolvă problema. "	2021
"Dai cu chirie motani "	2021
"interesant!!! "	2021
"Când nu bate vântul??? "	2021
"interesant. 🤝 "	2021
"Funcționează am folosit și eu "	2021
"Cu scuzele de rigoare și menționând că nu cred în astfel de tâmpenii voi comenta prin intermediul unei poze și aș vrea în același timp să întreb dacă cineva a auzit de acest remediu împotriva cârtițelor. "	2021
"Buna seara. Varianta asta cu doza merge și la porumbei să-i alung??? "	2021
"Eu folosesc de mult așa ceva și sunt foarte utile. "	2021
"Buna ziua am și eu dar nu pot scapă de ea. "	2021
"Merge și cu Heineken? "	2021
"Era doar o gluma. Am să încerc și eu aceasta variantă întrucât în fiecare zi observ minim 6 mușuroaie noi. Iar sistemele anti cârtiță cumpărate de prin magazine sunt ZERO. "	2021
"Tija e de metal? Gen fier beton? "	2021
"peroni 😉 "	2021
"Cutia trebuie să fie peroni neapărat sau merge și cu timișoreana... adică nu la modul caterincă mă refer dacă timișoreana vibreaza la fel o avea peroni tabla mai groasă 😳 "	2021
"Merge și cu Corona 😁 "	2021
"https://m.facebook.com/story.php?story_fbid=1593519224135438&id=100004321271032 "	2020
"Până fuge cârtița mor eu de nervi de la zgomot 🥵 "	2021
"Foarte bună metoda recomand! "	2021
"Dacă vreți să scăpați de cârtițe băgați furtunul cu apă pe galerii 😆 (dacă vă permiteți) sau puneți sulf!!! "	2021
"Ai scăpat și de pomi 😃 "	2021
"Ce ziceți pe căprioare le-ar deranja? "	2021
"Și berea cine a băut-o? 🤪 "	2021
"Cârtițele! "	2021
"Metoda aplicată de mine. Se verifică! "	2021
"Mulțumim pentru info și regretăm dezastrul din grădină... "	2016
"Adi întrevăd o nouă calificare profesională la orizont!!! Sper să nu plagiezi :))))) la teza de dizertație !!! "	2016
"Vreau să o pozez :) "	2016
"Vrem detalii de cârtiță ce model ce vârstă ce culoare au ochii în cât timp sapă un metru liniar ce mănâncă cum se reproduce... Fa un documentar ca la carte ce naiba! :))) "	2016
"Datorită metabolismului intens și gradului redus de calorii al hranei cârtițele mănâncă mult și neîncetat și sunt stăpânite mereu de nevoia de mâncare. Ele au nevoie în 24 de ore de o cantitate de hrană de 3-4 ori mai mare decât greutatea lor corporală. Ținute la post fără hrană mor de inaniție în numai 8-12 ore. "	2016
"da-mi-o mie. eu nu am grădină dar o sa ieșim împreună seara în oraș "	2016
"De asemenea constatând hiperactivitatea bietului animal flămând eu zic să vezi unde-și aruncă chiștoacele vecinii aia veseli de care ziceai că poate cine știe nu doar hrana o căuta cârtițele... "	2016
"😳 "	2016
"Vezi că s-ar putea să mai vină și frați și surori și să se răzbune că l-ai acostat pe cel mic "	2016
"Wauuuuuu. ...Ești incredibil!!! Câtă răbdare și perseverență ai!!! Felicitări!!! 😉😉😉😘😘😘😎😎😎 "	2016
Salut Am o problemă cu una sau mai multe cârtițe care îmi mănâncă bulbii de lalele iar mai nou au început să mi se clatine câtiva pomi (li s-a întâmplat ceva la rădăcină, dacă se usucă am să dezgrop să verific). Vreau să omor cârtițele, soluțiile cu vibrații nu au nici un efect. Îmi recomandați ceva capcane eficiente? Mi-au distrus și gazonul... e un dezastru	2017
TREBUIE să scap de cârtițe http://www.pestcontrol-expert.ro/cap...i-cartite.html	2017
Vezi post http://www.pestcontrol-expert.ro/cap...i-cartite.html . Din câte știu eu cârtițele sunt protejate de lege. Mă mir că au voie să vândă oficial pesticide împotriva cârtițelor.	2017
să le ia legea de la mine din curte să le duca în rezervație atunci!	2017
Salutare, Eu am de vreo doi ani un dispozitiv, cu vibrații e adevărat dar mai are și o emisie de unde de joasă frecvență și nu au mai apărut cârtițele și celelalte rozătoare pe gazon sau prin curte. Este un dispozitiv cu încărcare solară care se introduce în sol și are o arie de acoperire de vreo 700 mp. Eu zic să încercați cu așa ceva. Prețul când l-am luat eu era vreo 150 lei. Animalele de curt…	2017
am și eu un dispozitiv cu vibrații, este drept că mai ieftin însă au făcut mușuroaie chiar lângă el este solar, vibrează, se aude dar nu are efect	2017
După capturare le eliberați în sălbăticie	2017
le voi elibera în hazna după ce le prind	2017
Vă înţeleg supărarea, pentru că şi eu am avut treabă cu cârtiţele. Dar nu pot fi de acord cu dorința exacerbată de a le ucide	2017
de parcă ar fi făcut ceva extrem de grav unui membru al familiei Dvs. (bănuiesc că postaţi "la cald" poate că ar fi mai bine să încercaţi să vă calmaţi un pic). În plus eu consider că terenul este al lor ("dreptul primului venit") iar Dvs. sunteți "intrusul". În 99 99% din cazuri omul este invadatorul nu animalele insectele vegetaţia... Natura	2017
Şi aş mai avea o întrebare: sunteți 100% sigur că bulbii de lalele v-au fost distruși de cârtițe? ... nu de alta dar mai există şi alte rozătoare prin pământ (vorbesc din "păţite" nu din "auzite").	2017
am dezgropat locul unde plantasem bulbii (am stat 2 zile în genunchi astă toamnă să am o grădină frumoasă primăvara) galeria era exact pe direcția bulbilor, erau puși în linie de la un capăt la altul... i-a mâncat pe toți acum a încercat și la crizanteme, probabil că nu i-au plăcut rădăcinile, deși nici bine nu le-a făcut căci unele se vede că sunt afectate (însă nu uscate) și ca sa fie dezastrul…	2017
Puteați mai simplu să folosiți coșuri pentru plantarea bulbilor .http://www.gradinabakker.ro/product/...ntru-plantare/	2017
Vă garantez că nu este una singură, ci o întreagă familie. Eu fac un apel la Dvs. pentru a vă calma şi a aborda problema şi dintr-un alt punct de vedere.	2017
Cârtițele sunt insectivore, te scapă de coropișnițe, melci și limacși din grădină în schimb dacă ai gazon ți-l cam ciuruiește. Alte rozătoare îți mănâncă ție bulbii. Poate fi chiar șoarecele de câmp, care la venirea frigului, după ce se strâng recoltele, își sapă galerii să se adăpostească de ger (sau se ascund pe unde apucă, nu lăsați ușile deschise la casă că imediat se cuibăresc) și cum nu pre…	2017
mă rog, nu o fi cârtiță, o fi cealaltă variantă, orbete sau cum dracu îi zice nu sunt șoareci deoarece galeriile ies la suprafață cu un mușuroi, și sunt prea groase pentru șoareci. Am aplicat pastile, aștept să văd rezultatele curtea este un dezastru în acest moment, îmi pare rău că nu am pus capcane de la primul mușuroi apărut. Există un câine sau alt animal de curte care mănâncă cârtițe?	2017
Șorecarul, dar nu vrei să îl ai în curte, îți sapă la tranșee prin curte de plângi.	2017
Dacă tot vă plac lalelele, de ce nu plantați și bulbi de lalele regale (fritillaria imperialis) printre celelalte lalele. Cârtițelor nu le place cum miros bulbii de fritillaria.	2017
Cârtițelor nu le place cum miros bulbii de fritillaria. De unde știi asta?	2017
Am citit pe net aici http://www.sweetgarden.ro/index.php/...ct/view?id=802 și în plus am încercat la mine la țară și pot să vă garantez că în rândurile de flori unde am plantat fritillaria nu au săpat niciodată cârtițele. În restul curții sunt foarte muncitoare. Bulbii cumpărați de pe piață sunt în general hibrizi	2017
nu rezistă mai mult de doi ani (practic se "topesc" în pământ și nu îi mai găsești. Eu am "moștenit" bulbi de fritillaria care se înmulțesc. Ar trebui să fiți mulțumit că aveți cârtițe în curte. Este un semn că pământul este bun. Mai există o plantă Euphorbia lathyris (vezi anexa) pe care nu am experimentat-o deci nu știu daca este benefică în alungarea cârtițelor. "	2017
salutare, Încerc aici deși este foarte vechi thread-ul. Aveți idee ce ar putea fi rozătorul care mi-a săpat în curte? Am fost 2 săptămâni plecat și am avut efectiv un șoc când am văzut galeriile: Am pus abia ieri niște cutiuțe cu ultrasunete - un prieten de la 2 străzi a scăpat de șoareci cu ele (riddex). Menționez că am văzut prin curte și șoricei și încă ceva - gen șoarece - dar care efectiv a …	2017
O fi vreo nevăstuică.	2017
Sau un popândău?	2017
Nevăstuicile circulă mai ales noaptea, așa că se poate să fie un popândău.	2017
Mulțumesc mult pentru răspunsuri. Am montat acele aparate cu ultrasunete - din păcate nu o să văd decât la primăvară rezultatele - totul fiind acoperit cu zăpada acum. O zi bună	2017
există în comerț o fumigenă pentru cârtițe (acum 3 ani ai mei aveau aceeași problemă și mi-au dat de la o farmacie veterinara chestia asta). Efect 1000% cu cele de atunci și nici acum nu sunt probleme. Poate își amintesc ai mei cum se cheamă, altfel întrebați de fumigene pentru cârtițe.	2017
Vezi că nu știi cine e pe aici și dă cu ciocul la protecția animalelor.	2017
să le ia și să le protejeze la ei în curte!	2017
cel care se uită la tine este popândău în iarna asta m-am speriat și eu câte găuri de șoareci am văzut și potecile făcute de la o gaură la alta abia scăpasem de cârtițe și acum am șoareci... la ăștia ce dracu să le fac?	2017
Șoareci? Stați în câmp? Inundă odată curtea că ies singuri dacă sunt șoareci. Sau astupați-le să nu mai poată ieși... că de săpat altă ieșire nu sunt capabili.	2017
da, stau în spațiu oarecum în câmp, adică nu am vecini stânga-dreapta sunt șoareci cu siguranță căci i-am văzut nu am cum sa inund curtea ar fi o idee să astup găurile dar cred că sunt vreo sută - am 2000 mp curte	2017
În afară de 2-3 pisici care să facă treaba, soluțiile nu sunt tocmai îmbucurătoare; de exemplu se poate otrăvi terenul dar este cu risc dacă aveți copil/ copii mai puteți planta mentă care cică alungă șoarecii și șobolanii (sursa de pe un site) . Capcană interesantă	2017
șoarecii și șobolanii sunt alungați fie de foame, fie de prădători. atât! se face o deratizare ca la carte, adică toată curtea și de jur împrejurul ei măcar 10m distanță. până atunci se colecționează 3 pisoi și se cresc cu responsabilitate. Spor la treaba!	2017
Poate numai dacă îi înfometezi zilnic. Altfel, crescuți cu responsabilitate, nu fac altceva decât să doarmă la soare sau, eventual, pe mușuroiul de cârtiță. Am eu un exemplar (motan) de acest gen.	2017
al tău nu e motan este martor.	2017
au apărut iar cârtițele! problema e că de la atâtea ploi pastilele nu mai au eficiență știe cineva cum pot să construiesc o sonerie din aceea legată la o țeavă în pământ să le deranjez? jucăriile solare din comerț nu au nici o valoare	2017
Ajutor! Sunt disperat - poze explicative. Vă rog din tot sufletul să mă ajutați cu sfaturi, idei, contacte. Suntem invadați de cârtița/cârtițe și nu putem începe amenajarea grădinii până nu scăpăm de ele. Am încercat metode tradiționale de alungare (cârpe îmbibate în benzină, motorină la gurile galeriilor), am cumpărat aparat cu ultrasunete, dar nu se prea sinchisesc. Grădinarul ne-a recomandat c…	2017
Nu prea este așa, dacă montați o plasă metalică cu ochiuri mici scăpați definitiv de cârtițe.	2017
De câteva săptămâni mi-au crescut câteva mușuroaie în livadă. Aveți idee cum să scap de musafirii nepoftiți?	2012
dinamită .	2012
un boa constrictor! văzusem pe discovery se ocupă cu așa ceva? sau mă înșel.. și halea doar rozătoare.. oricum e bun la casa omului	2012
Măi copii ce ar fi dacă ați ieși și voi la joacă puțin?	2012
e frig nene	2012
Dacă e vorba de livadă eu zic să le lași în pace. În afară de faptul că mușuroaiele lor te împiedică să cosești manual alt rău nu fac. Dimpotrivă: Hrana lor este formată din insecte larve dar și melci râme șoareci șopârle etc. Așa că poți închide ochii în fața unui mic neajuns (adică mușuroaiele) și să lași musafirii nepoftiți să te scape de alți musafiri mult mai nedoriți. Poate că ceea ce fac e…	2012
OK mulțumesc de sfat. Îmi este frică însă să nu ajungă și în zona de legume..	2012
Cea mai interesantă metodă de care am auzit e să iei un furtun să-l conectezi la eșapamentul mașinii/motocicletei/scuterului (consumă mai puțină benzină) și să-l bagi pe gaura rozătoarelor. Mai întâi însă trebuie să sapi sub mușuroi până găsești gaura introduci furtunul cât mai mult acoperi bine cu pământ să nu scape înapoi gazele de eșapament apoi dai drumul la gazare. Trebuie să meargă cel puți…	2012
Mulțumesc de sfaturi din păcate nu am cum să ajung cu mașina în livadă. Iar câinele meu se uită la mușuroaie ca la mașini străine! Deh e Saint Bernard...	2012
Ai și ceva legume în grădină sau doar strict livada cu pomi ? Dacă sunt doar pomi nu prea cred că îi afectează cârtițele...	2012
Cam la 50 de metri de livadă e zona de legume. Până acum nu au ajuns și acolo sau cel puțin nu am văzut mușuroaie ...	2012
Oare nu poți să îngrădești grădina de legume pe sub pământ? Nu cred că sapă peste jumate de metru...	2012
Nici eu nu am chef să sap o jumătate de metru pe un perimetru de aprox 60 de metri!!!	2012
sunt la carrefour aparate contra cârtițelor cu ultrasuntete. acoperă câteva sute de metri pătrați. ca și preț e în jur de 1 milioin. sunt foarte bune.. eu așa am scăpat de ele din grădină.	2012
OK mulțumesc o să caut !	2012
Și-a luat un prieten l-a montat în grădină și după o săptămână l-a găsit înconjurat de mușuroaie de cârtiță...am murit de râs când ne-a povestit.	2012
Păi scapă de ele din livadă și le mută în grădină nu? Eu le las în pace am și în livadă și-n grădină. Nu mă deranjează cât pot să strice? În schimb la o ploaie abundentă și n-au fost puține în primăvară am drenaj asigurat. Ca metodă de exterminat tataie le alicea. Îl vedeam dimineața cum stătea cu puscociul și le urmărea să salte. Cum saltă poc.	2012
Alt rău nu fac? Măi să fie! Datorită galeriilor de cârtiță șoarecii au posibilitatea să ajungă mult mai ușor și mult mai departe față de cuibul lor. Practic cârtițele pot facilita accesul șoarecilor pe o suprafață mult mai mare decât ar putea ei avea fără ajutorul cârtițelor. Șoarecii sunt dăunătorii împotriva cărora proprietarii de livezi tinere duc o luptă neîncetată an de an. În ciuda tratamen…	2012
Pe sub forumul de mecanică agricolă este un subiect despre aparate anticârtițe. Rămân la aceeași părere exprimată acolo că singura variantă de a scăpa de ele este capturarea.!	2012
Apropos de ultrasunete ai mei au copiat de la un vecin o idee: cutii de bere cu capacul decupat pe lateral se decupează două aripi scoase la exterior se pune cutia pe o tijă metalică înfiptă în pământ. Aripile decupate fac cutia să se miște la orice adiere de vânt iar cutia clopoțește ceva tijă metalică trimițând sunetele în pământ. Nu știu cât de eficient o fi... Azi am pus în aplicare metoda as…	2012
Nu are efect se mută doar dar revin cel puțin la mine au revenit după câteva zile.	2012
Da e Euphorbia latharis despre care spuneam că am auzit și eu că ar alunga cârtițele dar sunt și unii de la care nu le-a alungat. Din câte am înțeles se caută locul mai înalt din grădină că atunci când uzi sau plouă să parfumeze grădina prin apa care se scurge.	2012
Deci încă un mit spulberat! Au reapărut și la mine în toamnă am avut o zona plină cu mușuroaie în livadă și acum în primăvară s-a aventurat una și în zona unde pun legumele. Eu am cumpărat de la fitofarmacie ceva praf import Italia de moment nu-mi amintesc cum se numește a fost și destul de scump de pus în găuri nu le omoară e doar repelent. În toamnă am pus în găurile pe care le-am găsit și am a…	2012
eu aștept în fiecare dimineață cu sapa dar până acum n-am avut succes un an de zile m-au ocolit după ce le-am venit de hac cu furca cred că mă duc să cumpăr 2 capcane am încercat carbid GPL nu funcționează	2012
nu vă mai chinuiți. Vă spune un om care a luptat trei ani cu ele la foc continu. Am mai bine de un an de liniște după ce mi-au băgat niște băieți fosfură de aluminiu (AlP phostoxin în termeni comerciali) în toate găurile din curte. Le-am încercat pe toate: patroane fumigene capcane elvețiene insecticide repelente clor pastile efervescente etc etc. Bani aruncați pe geam. mai știu o soluție pentru …	2014
Pentru cine e curios pentru că și eu am avut aceeași întrebare: hidroxidul de aluminiu rezultat în urma reacției nu este periculos pentru om sau natură. De fapt fosfina (gazul PH3) e cea care își face treaba la mamifere. Substanța (fosfura de aluminiu) e folosită în mod uzual la deratizarea silozurilor de cereale. Fosfura de Aluminiu reacționează cu apa sau cu acizii producând fosfina: AlP + 3 H2…	2014
Eu îmi procur de ani buni pastile de fosfura de aluminiu pentru cârtițe și orbeți. Detalii pe privat.	2014
intoxicați-cu-aluminiu.jpg Referitor la faptul că ar fi protejate (cârtițele) de lege sunt bazaconii. Cei care vorbesc ar trebui să și menționeze legea. Legea ce protejează fauna și flora din România este OUG 57/2007 și Legea 49/2011 privind ariile protejate. unde NU veți găsi nicio cârtiță sau Talpa Europea denumirea oficială în schimb veți găsi pe văru-său Orbetele Spalax Leucodon dar cu toate …	2012
Referitor la fosfatul de aluminiu este o substanță extrem de toxică și pentru oameni primul efect este afectarea dinților până la alergii puternice cu dermatoze și chiar cancer. În cazuri rare produc chiar decesul. În primăvară 4 copii au fost grav intoxicați din cauza neglijenței părinților (vezi ataș). Aceste pastile sunt strict pentru gazarea silozurilor de cereale și destul de controversate d…	2012
http://www.tandfonli...71#.U_N8isV_uos	2012
Bună seara am o soluție pentru a scăpa de ele. Dați mușuroiul la o parte până la nivelul solului apoi cu un deget presați pământul pentru a găsi canalul cârtiței iar în canal bagă perinițe albastre sau roz contra șoarecilor de la magazinul de profil ori o bucată de 1 cm dintr-un cilindru de curățat wc (pastilă cilindrică care se pune în suportul de plastic în interiorul vasului producție româneas…	2012
O soluție mai ieftină și de încercat: Când eram copii făceam fumigene - luam niște staniol de la ciocolata și puneam bucățele de celuloid provenit din pieptăn sau mingi de ping-pong înveleam bine și țineam chibrit aprins (griji la degete că frige); când începea să scoată fum (uneori se aprindea brusc și trebuia suflată flacăra) o aruncam în casa scării și fugeam. Scoate fum enorm de mult pute tar…	2012
hmmm aveam o mână de pocnitori rămase de vreo doi ani. Le-aș putea detona sub pământ dacă le găsesc.	2012
Alea merg la mistreț legate de o piatră sau piuliță 12-16 și lansate cu praștia	2012
Salutare. De vreo câteva zile am în grădină numai mușuroaie de pământ făcute de o cârtiță. Pot spune că mi-a distrus vreo 20 de cuiburi de căpșuni deoarece a făcut mușuroaie și tranșee în pământ exact unde am căpșunile plantate. Aveți idee cum pot prinde acea cârtiță sau cum aș putea scăpa de ea?	2012
era un aparat cu vibrații destul de eficient și ieftin.	2012
Ultrasunete. Sau înfigi în pământ electrozi de sudura și în capătul rămas deasupra atârni cutii goale de bere să le miște vântul. Cică ar merge și așa.	2012
Am scris și texul dar nu știu de ce nu mi-a apărut aici. Este vorba de o cârtiță a făcut multe mușuroaie exact unde am căpșunile plantate. Știți cum pot scăpa de ea sau cum să o prind?	2012
Și eu caut de multă vreme o metodă să combat aceste cârtițe. Mi-au săpat galerii sub parcul cu flori și mi-au mâncat multe lalele. Folosind anumite capcane abia 2 cârtițe am putut să prind. Dar încă mai sunt destule... Caut o soluție eficientă dacă știe careva să alung prind cârtițele rămase. vă mulțumesc	2012
Cred că am testat cam tot ce era pe emag în materie de cârtițe dar fără succes! Nici soluția aceasta naturală de respingere nu a avut efect.	2012
Trebuie ținut cont că orbetele și cârtița sunt mamifere extrem de abile tenace și adaptive. Dacă le pui fumigene sau substanțe toxice vin și izolează imediat locul înfundând galeria excepție făcând doar gazele toxice cu efect rapid dar care sunt interzise sau greu de procurat. Dacă încerci cu apă vor găsi undeva locul cel mai înalt unde se salvează... uite așa am vărsat 1 tona de apă și nu s-a um…	2012
Următorul pas pe care vreau să-l fac este să cumpăr rabitz plasă împletită zincată să izolez morcovii cartofii ceapa și altele cu bulb sau rădăcină pentru că este păcat să stai la țară și să nu consumi produse proaspete și ecologice. Aș vrea să întreb deci vreun cunoscător cât rezista o plasă de rabitz galvanizată în pământ? Sau poate dacă plasa din fibră de sticlă rezistă la dinții orbetelui? Da…	2012
salutare și eu sunt disperat de cârtițe prin gazon. am citit undeva o metodă. să pui în pământ în ceva recipiente gen caserole ceasuri din alea ieftine o să le deranjeze ticăitul. ce am făcut eu... luat 2 găletușe de iaurt sau smântână îngropate și am pus în ele câte un ceas. se pare că ticăitul nu prea le deranja. am scos ceasurile am legat limbile inclusiv pe cea de sonerie și le-am lăsat să su…	2012
Am 2 aparate solare pentru cârtițe iar efectul este zero. Așa că am luat o combină cu 2 boxe pe care le-am îngropat în grădină în niște saci menajeri și am dat la maxim pe radio. Deocamdată văd că nu își doresc discoteca. Vibrațiile sunt puternice fiind resimțite în toată grădina. Sper să nu mai aud de ele. Bafta la Experiment.	2012
Principiul este bun: zgomotele și vibrațiile nu-s pe placul lor! Dar matale nu ai vecini?	2012
În caz că nu știți cârtițele sunt complet carnivore mănâncă râme insecte viermi șoareci etc. Nu mănâncă rădăcini și bulbi. Am citit mai sus unii care se plângeau că le-au mâncat căpșunii și bulbii de lalele (?!) nu cârtițele sunt responsabile de asta ci șoarecii și coropișnițele.	2012
Ai perfecta dreptate și eu am luat din lidl 2 aparate solare cu zgomote + vibrații și totul e în zadar. Parcă de al naibii lângă ele au scormonit. Am auzit am încercat și a dat roade dar nu pot fi tot timpul în grădină să pun. Ce? Mai exact scaun de câine. Băgam în găurile făcute de ele și pe o raza de 7-10m să zic așa au dispărut dar faza ține doar vreo 2 zile. Așa că te rogi la câine să facă îi…	2012
Dacă nu sunteți prea sensibili luați o găleată veche o umpleți pe jumătate cu fecale umane (câcat) apoi adăugați apă sau urină de grajd până la umplerea găleții amestecați până la omogenizare luați apoi un hârleț cu care îndepărtați pământul scos de cârtiță lăsând o groapă în locul mușuroiului faceți așa la fiecare mușuroi apoi mergeți cu găleata turnați conținutul în fiecare gropiță după care ac…	2012
aiurea! la mine o săpat și-n wc-ul din curte !!!!! au apărut mușuroaie de pământ în plin wc!!!	2012
Să mă ierte Dumnezeu și voi toți că prea am râs cu poftă citind pățaniile voastre... Am început să las Discovery (ca mod de relaxare) și să citesc jurnale și alte topicuri pe aici. O să întreb soacra că este de la țară ce metode știe... să scapi de cârtițe. Metode găsite pe net nu știu dacă funcționează :1. De cârtiță se scapă foarte simplu dacă îți cumperi morișcă de vânt din aia de jucărie e la…	2012
4. Pastile repelente MET10 împotriva cârtițelor și a șobolanilor. cu pastilele astea am scăpat și eu acum câțiva ani dar au reapărut și într-un număr și mai mare - au adus întăriri. Mi-am propus să încerc să sap o groapă mare (25-50 mp) cu vola dar n-am reușit să găsesc una disponibilă (deocamdată) și să bag plasa rabitz. Dar experimental am făcut pe suprafață mai mică și deja a înnebunit cârtița…	2012
Folosiți cu încredere plante contra cârtițelor. La țară au dat rezultate le-am plantat acum 1 an de zile și au făcut și semințe. În primăvară au ieșit ca ciupercile după ploaie. A mai plantat tata în jurul grădinii dar nu prea le-a mers din cauza secetei. După ploile din august/septembrie/octombrie au revigorat au crescut mari și sper să reziste și peste iarnă că nu au mai făcut semințe probabil …	2012
Salutari la toată lumea. Eu am reușit să scap de ele pe o suprafață de 5000 m pătrați cu carbid. Se dă mușuroiul la o parte se eliberează găurile pe toată suprafața terenului băgați carbidul în găuri udați și acoperiți găurile. Dacă o faceți bine reușiți să le gazați pe toate. Succes.	2016
Salut. Până anul acesta am avut și eu mari probleme cu cârtițele atât prin grădina de legume cât și prin curte. E adevărat că nu mâncau plantele sau rădăcinile acestora dar ieșeau fix sub câte un fir de ardei roșie sau ce-o mai fi fost sau făceau găuri pe rândurile de răsaduri încât atunci când udam apa nu mai ajungea până la capătul rândurilor. Cineva mi-a spus să încerc cu pastile de naftalină …	2016
Am găsit într-un magazin din Germania produsul din pozele de mai jos dar nu prea aveam încredere în el și mi s-a părut cam scump pentru mine. Din ce înțeleg eu zice că are în compoziție ulei de lavandă și este bio.	2016
Și eu doar cu naftalină pastile am scăpat de ele. Ieftin și eficient. 3 lei punga de vreo 10 bc. Cum vezi mușuroi dai pământul ușor la o parte până găsești găuricea și dai drumul la o pastilă. Apoi astupi la loc și gata. Acum.. nu știu cât am otrăvit pământul cu vreo 20 de pastile... da n-am ce face..	2012
Naftalina și levănțica nu sunt pe placul moliilor poate nici cârtițelor care în engleza se numesc mole."	2016
Am băgat și naftalină și carbid sticlă pisată apă în galerii (metodele astea mi le amintesc momentan - nu vă spun că visam noaptea cârtițe și mușuroaie) dar una din metodele care au PRINS la mine a fost cea cu pastile MET10 care nu se mai fabrică. Am luat luna trecută ASOMRAT parcă așa-i zice - tot ceva chimic dar lichid de data asta dar destul de scump - se pare că s-au rărit (nu știu dacă au fu…	2017
CAPCANA ASTA FACE TOȚI BANII ÎNCERCAȚI ȘI NU VEȚI REGRETA victor-tunnel-mole-trap.jpg	2017
Metoda eficienta este sapa când mișcă mușuroiul.	2017
Am plantat pe lângă gazon de ani buni s-a înmulțit planta dar... și cârtițele. În afara pastilelor n-a prea mers nimic (cu capcane mi se pare complicat și distrug mult din gazon) acum nu se mai găsesc au fost înlocuite cu o soluție lichidă încă n-am testat-o.	2017
vă contrazic cu sapa pierzi o grămadă de timp și poți să dai și rateuri	2017
Am încercat anul trecut cu Naftalină. Se pare că s-au mai împuținat. Voi vedea anul acesta. Tot naftalină am folosit și în cultura de grâu și porumb. A fost OK. dar după 2-3 zile de ploaie trebuie să dai din nou.	2017
revin cu pozele promise cred că am greșit când am zis flori sunt niște plante care fac semințe eu am semănat mai multe pe la colțurile terenului meu și pe lângă alte plante din grădină să nu uit de ele și să le smulg sau să le tai cu mașina de tuns iarba este primul an când le-am plantat și primul an fără cârtițe (dar nu știu precis daca din cauza prezenței acestor plante)	2017
Bună! Cum aș putea să procur Phostoxin?	2017
De câțiva ani de când am terminat casa și m-am mutat curtea e un dezastru din cauza cârtițelor. Încă nu am amenajat curtea dar la anul îi va veni timpul. Aproape toți vecinii se luptă cu ele dar degeaba și măcar o singură dată vreau să fac un lucru bun de la început și anume sa pun plasă contra cârtițelor în pământ. Nu vreau ca după ce nivelez aduc pământ și pun gazon să văd baligile alea urâte. …	2017
Nici cum ! La mine pe 40 ari plantați cu lavandă am cca. 200 mușuroaie. Drept este că afână și pământul având un sol greu dar mi-a scos și ceva plante.	2017
Folosește plante eco contra cârtițe. https://www.stiriagr...-bio-23842.html Te pot ajuta cu semințe pe timpul verii nu mai avem nicio cârtiță în zonă doar iarna mai apar sporadic când sunt plantele în regim de conservare vegetativ. Durata ciclului de viață este de 2 ani de zile.	2017
Nu știu cum ați folosit voi naftalină. Eu am luat pastile și băgam câte una în fiecare gaură. 70% au dispărut însă trebuia insistat cu naftalină. De tot am scăpat de ele după ce mi-am luat 2 caței ( de la pubela că-s milos...) Unul din ei e de talie mică și are un miros și simț incredibil. De 3 ani de când am cățeii nici urmă de cârtițe. Aaa.. sper că e clar că patrupedele trebuie lăsate libere. …	2017
super mă abonez la semințe	2017
Pai si cum...umpli gazonul și grădina cu panarama aia de plantă? N-auzi că se pun la 3 metri. Mai bine cu cârtițe decât cu planta aia urâta ca porcul..	2017
După cum întrebam acum ceva vreme încă nu știu cum să procedez. Se apropie primăvara și vreau să mă apuc de curte iar o soluție sigură nu am găsit pentru a scăpa de cârtițe. Acum am toată curtea plină de mușuroaie și la fel pe câmpul din jurul casei deci cu siguranță vor fi și după ce aduc pământ și însămânțez gazon. Va fi un efort financiar și fizic mare să pun plasa dar am garanția că e și efic…	2017
Buna seara o să vă povestesc eu cum am scăpat de cea nesuferită vietate. Îi o poveste metafizică și adevărată. Ceva mai veche. După ani de lupte aprige pare-mi-se descrise prin topicul de permacultură am învățat învins de ea fiind s-o IUBESC !.... Am căutat pe net și-am citit orice legat de BENEFICIILE cârtiței. Le-am citit și recitit ca pe-o mantra. Și-am căpătat pace și nepăsare față de distrug…	2018
Plante anti cârtițe. Există câteva plante pe care cârtițele nu le îndrăgesc deloc. Mai exact este vorba despre Floarea Cârtiței și planta de Ricin. Le poți planta în curte iar astfel cârtițele nu se vor mai apropia de curtea ta. Trebuie însă plantate în locuri în care copiii să nu aibă acces. Iar asta deoarece aceste plante sunt considerate a fi otrăvitoare. Produse repelente și alte soluții chim…	2018
Eu învinovățeam cârtițele pentru daunele în grădină dar acum am aflat că mai există un animal asemănător orbetele. Credeam că este aceeași ființă numai că poate fi numit în 2 moduri. Pare că orbetele este ierbivor și cârtița carnivoră. Am ajuns să punem florile în pământ în bidoane de 6l tăiate că altfel nu mai rămânea niciuna; sfecla nu mai cultivăm deloc (mai dădeam frunze găinilor); pătrunjel …	2018
Noi le ținem la distanță cu ajutorul acestor plante https://en.m.wikiped...horbia_lathyrisIarna își mai fac de cap când sunt în latență plantele.	2018
Orice ați face nu le omorâți... N-au nici o vină. Le puteți fugări cu pastile de naftalină. Am mai zis. E cea mai eficientă metoda testata de mine. Băgați în fiecare gaură câte o pastilă. Fiți perseverenți și în maxim 2-3 săptămâni pleacă prin vecini. Ieftin și sunt mulțumit că nu am omorât niciun animăluț. O singură cârtiță a murit prinsa de unul din căței. Mai este o metodă ieftină și extrem de…	2019
Merge pusă naftalină unde am ceapă salată roșii?	2019
Sapa e sfânta numai că îți trebuie mult timp liber și să fii pe fază...	2019
Cârtițele reprezintă o categorie de dăunători cu care nu se confruntă toată lumea. Cu toate acestea cine s-a lovit cel puțin o dată de problemele cauzate de cârtițe știu că acestea nu ar trebui ignorate. O singură cârtiță poate produce o mulțime de pagube în curte iar lupta împotriva unui dăunător nevăzut este de asemenea o provocare. Din fericire există însă multe metode anti cârtițe pe care le …	2019
În cazul meu le rezolvă cele 3 pisici din dotare. Primăvara asta 2 bucăți deși cred că sunt importate de prin vecini căci la mine în curte nu am mai văzut mușuroaie.	2019
În sfârșit găsii topicul căutam pe legumicultura să răspund cuiva. Capcane din Leroy undeva pana în 20 de lei parcă am dat pe o pereche. Am prins 4 bucăți fiecare în maxim 2-3 ore de la instalare și n-am mai avut treabă cu cârtițele.	2019
Cum arată acele capcane?	2020
Întrebi serios? Sau...	2020
Sunt și eu interesat. La mine este dezastru. A făcut mușuroi lângă mușuroi de nu mai îmi trebuie să ar pământul că pot pune direct cartofii. Mai grav este că a început o serie de galerii pe lângă stupi și mai avea puțin ca să-mi răstoarne unul. Am stat la pânda cu târnăcopul dar din vreo 8 lovituri în 8 zile nu am reușit să nimicesc niciunul. Și cum ai pus aceste capcane? descrie puțin.	2020
Capcanele vin cu instrucțiuni dar o să ai câteva rateuri până te prinzi. Sapi la un mușuroi proaspăt până eliberezi galeria le pui armate obligatoriu pe ambele că nu știi din care parte o să vină și acoperi cu ceva groapa să nu pătrundă lumina. Hint: În inelul arcului e bine să înfigi un băț că dacă doar o faultează puțin pleacă cu ea târâș pe galerie și ai de săpat. Și pe mine m-au disperat ani …	2020
Corect așa este că la un mușuroi nu știi de unde vine. Când începea să scoată mă orientam de la alt mușuroi din vecinătate și dădeam cu târnăcopul. Dar surpriză constatam că venea sau se ducea în altă parte. Bănuiesc că până o să învăț tehnica de a planta capcanele o să fie rateuri dar merg pe mâna ta și o să cumpăr așa ceva. Dacă zici că sunt eficiente o să încerc că nu am altă soluție.	2020
Ideea e să nu le pui pe horn că acolo împinge cu spatele și doar ți-o înfundă cu pământ. Sapi până dai de galerie o cureți frumos chiar cu dispozitivul de armare și le pui în ambele direcții. Am prins și șoareci de câmp.	2020
Merci de informație acum rămâne să pun în practică.	2020
A spus cineva mai sus pisica este capcana cea mai bună.	2020
Sincer eu nu am pisici dar are vecinul vreo 3 sau 4. De văzut le vad cum stau la pândă și pe la mine și pe la vecini. Cârtițele nu se sinchisesc de ele și își văd de treabă. Acum sunt plecat de acasă dar când voi reveni o să fac foto să vedeți și voi dezastre în natură.	2020
Singurele capcane cu care am prins.	2012
Sunt ca acestea? https://www.dedeman....-camp/p/7041449	2020
Identice doar că eu le-am luat din Leroy mult mai ieftin https://www.leroymer....5-x-15-cm/1325	2012
Confirm că atât costă. Și eu am luat așa ceva din leroy și urmează când se mai încălzește să le pun la treabă. Cât am fost plecat de sărbători au făcut o grămadă de mușuroaie pe lângă stupi. Cred că și-au propus să-mi răstoarne stupii. 2 butași de viță de vie plantați anul trecut sunt compromiși de cârtițe. Am văzut pe youtube la un englez că leagă inelele pătrate cu ața de corpul capcanei. Oare …	2021
Ca să nu le piardă în pământ după ce cârtița declanșează capcana.	2021
online se găsesc??	2021
Cârtițe nu. Capcane da e linkul mai sus.	2021
Care sunt stricăciunile provocate de cârtițe. Persoanele care locuiesc la curte își doresc un gazon perfect iar un mușuroi ar putea strica întregul aspect al unei curți. Mușuroaiele reprezintă deci principalul motiv pentru care ne propunem să oferim soluții de combatere a cârtițelor. Acesta mai realizează și galerii aproape de suprafață care în urma unor ploi s-ar putea transforma în denivelări a…	2021
Furca de fier nu mai e bună pentru prins cârtițe? Se sperie de ea?	2021
eu am cumpărat de pe semplus un Repelent împotriva cârtițelor. Vă spun la primăvară rezultatele că am destul de multe	2021
Pe la vecini este dezastru. Acum că s-a mai încălzit a început să ma viziteze. Am pus prima dată capcana și s-a soldat cu rateu. A trecut pe sub inel. Chiar nu înțeleg cum nu s-a declanșat. Astăzi am pus-o din nou dar am întors-o. Mâine văd rezultatul.	2021
Am urmărit un film online unde tipul spunea că în țară cârtițele sunt protejate de lege!	2012
Așa o fi DAR îmi răstoarnă stupii. Am mai scris pe undeva pe aici că am cumpărat 3 butași de vie altoită din care 2 s-au uscat. Prefer să cred că au înghețat și nu a prins aer la rădăcină din cauza cârtițelor. Am vreo 400 mp de gazon care este scump. Anul trecut am consumat peste 50 m cubi apă din rețea că a fost secetă. Am ceva parcelă unde nevastă-mea a pus câteva roșii morcovi ceapa vinete etc…	2021
Da la fel e și cioara și ursul maro și mistrețul care distruge culturi și cărăbușul mirobolant care blochează autostrăzi. Chiar și nucul care îți ridică gardul. N-ai traversat niciodată pe roșu?	2021
Eu când am început vânătoarea de cârtițe am avut un aparat cu ultrasunete. Venea cârtița și ridica aparatul în sus. M-am dus la vânzător și i-am explicat că aparatul nu are efect. Mi-a spus că tot eu sunt vinovat că nu i-am explicat că cârtițele mele sunt surde și aparatul nu are efect. De atunci am pus în valoare alt aparat furcă de fier. Nu am avut nici un rateu. Tehnica e simplă urmărești unde…	2021
Bai voi mă luați pe mișto!? Dacă peste tot spune că este specie protejată !https://www.gardena....-dumneavoastra/	2012
Mai omule dacă e să o iei așa până și coropișnița e specie protejată. O prinzi la răsaduri ce faci? O eliberezi în natură și faci și un clip pe yt? Îi tragi o sapă și îți vezi de treabă	2021
Cred că râd cârtițele de noi și în special de mine. Era gata gata să-mi răstoarne stupii. Au făcut mușuroi lângă mușuroi în decursul a 2.5 luni și terenul arată ca după bombardament. Sub un stup a făcut 2 mușuroaie înalte până la lemn. A trebuit să nivelez ca să văd pe unde mai scoate ca să-i prind. Cum v-am spus la vecini este dezastru. Prefer să cred că butași de vie altoită au înghețat și nu a…	2021
Seamănă plante anticârtițe primăvară-toamnă vor sta mai departe de tine în schimb iarna vor da iar năvală ca ele intră în semivegetație. Noi am avut multe la țară dar le-au mai mâncat puii rupt tata că se jucau nepoțeii cu frunzele și sunt ușor iritante.	2021
Plante anticârtițe? Care-s alea ce plantaseți?	2021
Euphorbia lathyris este o planta toxica ți poate provoca arsuri pe piele doar prin simpla atingere. Mirosul neplăcut pe care îl răspândește în sol rădăcina ei alungă mai mulți dăunători periculoși printre care cârtițele și gândacii de Colorado. Cea mai sfântă rămâne tot furca de fier!!!!	2021
https://agrointel.ro...ta-anticartite/	2021
Referitor la capcanele de cârtițe din Leroy Merlin apreciez că-și fac foarte bine treaba. Singurul lucru este să nu vă grăbiți observați înainte traseul lor. Orice mușuroi are minim 2 canale între 5 și 10 m adâncime. După îndepărtarea pământului scormonit identific gaura verticală apoi scot pământul sub forma unei piramide inversată. După aceasta se identifică numărul de canale și se coroborează …	2012
Ce părere aveți de varianta propusa în videoclip? Funcționează metoda asta unica bio și legală împotriva cârtiței?[ https://www.youtube-nocookie.com/embed/bfKU4SzLDG8?feature=oembed ]	2021
Interesantă metodă. Aș vrea s-o aplic. Dar ce nu pot eu a pricepe îi cum de mai avea cârtițe când îl avea pe câinele Patrocle poreclit Nero în curte ?! Știam că șoricarul sapă după ele și cum le prinde cum le fute.	2012
Nu se poate. sunt depășit de situație. Am pus în pământ 30 stoloni cam pe 2 metri pătrați ca să avem să gustam peste vară câte o căpșunică și mai mult pentru plăcerea băiatului și ce sa vezi. Le-au năpădit cârtițele. Sunt cu sutele. Am pus duminică cele 2 capcane pe canal că nu știam din ce direcție vine și ce sa vezi. Uitați-vă și voi și vă minunați	2021
Utilizarea aparatelor cu ultrasunete pentru combaterea cârtițelor. Aparatele cu ultrasunete se dovedesc a fi foarte utile pentru combaterea cârtițelor. Există multe motive pentru care ar trebui să încerci aceste aparate. În primul rând sunt foarte simplu de folosit iar un singur aparat poate proteja o suprafață foarte mare. De asemenea noi considerăm că este foarte important și faptul că aceste a…	2012
Eu nu mă minunez că azi mi-a murit a șasea cârtiță deja parcă în alți ani nu erau atâtea	2012
Niciodată nu mi s-a mai întâmplat să pun capcanele pe canal și să prind 2 deodată. Parca aveau întâlnire și au vrut să se pupe (sărute). În ultimul timp am fost ocupat și nu am avut timp de ele. Peste tot au făcut tranșee . Văd că la 2 butași de vie cumpărați și plantați în primăvara asta s-au uscat mugurii . Sigur au prins aer la rădăcină de la galeriile cârtițelor. Seceta nu-mi face mare pagubă…	2021
Cârtițele fac tuneluri pe la 10 cm adâncime. Eu nu am întâlnit mai jos de atât. Ori la 10-15 cm adâncime nu aveau ce să caute rădăcini de vie care trebuiau să fie mai jos.	2012
prima captură de când am luat capcanele. Din ce înțeleg ar fi orbete. Nu mă pricep eu la lighioane de genul ăsta dar mi s-a părut uriaș. Și-a făcut de cap prin curte l-am prins la capătul tunelului unde excavase ditamai mușuroiul de aproape jumătate de metru. trebuie rafinată puțin tehnica până prinzi. Tunelul trebuie să fie curat dacă se înfundă când sapi se scoate pământul. Altfel animalul împi…	2012
Am și eu o mizerie de asta. Mă chinui de 2 săptămâni să o omor. Azi a trebuit să plec vreo 6 ore. Când m-am întors toata groapa plină de pământ (un cub cu latura de 20 cm). 2 capcane în același stadiu în care au fost puse. Sub pământ proaspăt săpat. Un tunel sigilat (și-i l-a închis). Cred că o să ajung să stau la pândă cu cazmaua-n mână. Nici orarul nu e este același ca la cârtiță. Tunelurile su…	2021
Pai n-ai zis că fac galerii pe la 10 cm adâncime!!! Ahaa ai constatat că sunt mai adânci La mine gata mi-au intrat prin gazon. Au început să scoată și la rădăcinile a 2 tuia. De vreo săptămână mă chinui să le prind. Și nici cu târnăcopul nu pot da că stric rădăcina la tuia. Mama lor de cârtițe!!!!!! ce caută în gazonul meu??? n-au hectare de pământ de scormonit pe la vecini???	2021
Vale-leu tuia mea. Aici în dimineața asta nu a mai venit dar capcanele rămân. Aici m-a vizitat și mi-a ridicat capcana în sus. Am repoziționat-o iar. De-o săptămână mă chinui să-l prind pe nenorocit. Și câtă grijă am de tuia și cât îngrășământ le-am pus ca să vina niște nenorocite să mi le distrugă.	2021
Părerea mea e că ai așezat capcanele invers. Adică trebuie să se sprijine pe cracii cleștelui nu pe piesa de declanșare fapt care le face mult mai puțin sensibile	2021
Așa este. Capcanele trebuie să se sprijine pe cele 2 picioare. Iar în cercul posterior ar trebui introdus un băț să nu ți-o mute. Dar măcar a ta mișună mai vine la capcane. A mea sau ale mele ce-or fi cârtițe sau orbeți închid pur și simplu galeria în fața capcanei. Am aproape 3 luni de când fac gropi prin curte pun/verific capcane și... degeaba.	2012
Poate că aveți dreptate în legătură cu întoarcerea capcanelor. La început când le-am cumpărat așa le-am pus cu piciorușele în jos și am avut rateuri. Când le-am întors în poziția actuală am început să le prind sau poate eram la început și verificam sistemul. Să văd până mâine ce se întâmplă și după le întorc.	2021
Ai dreptate adică deștepte creaturi. Blochează galeria pe care e capcana și fac tunel prin altă parte. Am prins unul și au mai apărut 2. La toamna nu mai dau bani la tractor pentru arat	2021
Ca să ai spor dă-mi adresa ca să ți le pun la curier și pe ale mele. Fac și eu haz de necaz.	2021
aș prefera să mă înșel fi-ar ele să fie! M-am gândit la miros. Așa că cele două capcane sunt acum într-o găleata cu săpun lichid după care voi intra cu peria să le curăț până sunt din nou lucioase. M-am gândit la curent. Aproape în fiecare zi le distrugeam mușuroaiele în sensul în care cu o lopată luam tot ce-au scos din pământ până la iarba normal și le lăsăm gaura descoperită. Ori făcând o groa…	2012
Pai cam așa este și la mine canale peste tot și în toate pozițiile. Când am mai plantat capcanele am dat și peste un nod cu vreo 5 galerii. Puneam câte 2 capcane dar ele veneau pe celelalte. Le schimbăm poziția dar degeaba. Parcă eram ca șoarecele și pisica. Și cum proverbul spune că ulciorul nu merge de multe ori la apă după vreo săptămână de chin și schimbări până la urmă o prindeam.	2021
să-mi dai și mie nr de tel al curierului care-i dispus să prindă coletul când îl preia Așa găsesc și eu intersecții cu câte 3 direcții la 5 deja trebuie să-ți faci acte pentru crescătorie. Eu puneam tabla peste porțiune săpată unde montăm capcanele dar cum spuneam succesul de prindere e limitat.	2012
Anul acesta am prins peste 15 cârtițe și mai sunt cu zecile. Îmi este groază când vine toamna și primăvară că atunci sunt mai active. Pai eu declar că în colet sunt bibelouri pe baterii	2021
Actualizare a problemei. M-a vizitat cârtița doar la o galerie și nu am prins-o. O capcană ridicată și alta declanșată. Făcut curățenie și reamplasate dar cu piciorușele în jos. Aici încă nu a venit vedem mâine. Nici aici nu a venit la cișmea. Nu mai am capcane că aș mai fi plantat în 2 locuri. Și care era ăla care zicea să ocrotim cârtițele???	2021
E același cu cel care spunea că furnicile nu fac rău. Nu uita să bagi niște bețe în ochiuri. Să nu-ți miște capcana.	2021
Dacă vrei să o lași fără aer arde niște benzi cu sulf pentru butoaie iese instant dacă mai apucă. Nu iese. Își sigilează tunelul din partea în care vine fumul. Bagi în mai multe tuneluri le sigilează pe toate și face altele.	2021
Nenorocitele au făcut un mușuroi în pe fundul piscinei. Oare ce putere au astea să poată învinge greutatea apei?? Cred că eu sunt cel mai afectat de aceste lighioane. Mai este cineva calamitat în felul acesta??	2021
Am ajuns la limita răbdării... Mizerabila aia de cârtiță orbete ce-o fi își sigilează canalele în fața capcanelor. Asta când nu-mi umple groapa cu pământ...Să explic. După ce-i găsesc gaura cu o cazma fac un pătrat băgând cazmaua toată în pământ pe cele 4 laturi ridic pătratul de pământ găsesc canalele pun capcanele și... nu prind nimic! Am pus ceva peste groapă nu am mai umblat la celelalte mușu…	2021
Eu nu pun nimic peste groapă dimpotrivă las să intre lumina și aerul de ce să o astup când ele fix asta vor și fac cu tunelele lor? Pun întotdeauna capcana la mușuroaie cât mai proaspete ca să fiu sigură că bântuie prin zonă. Și înainte de a pune capcana îi dau niște apă pe galerie ca să o enervez să-i stric zugrăveala ca să vina la intrare să rezolve problema. Nu mereu o prind nici eu din prima …	2021
Am zis că simte curentul între gropi și de aia le-am acoperit. A curățat mereu capcanele să nu miroase ca mine. Ba le-am și dezinfectat. Am două luni de când mă chinui cu cârtița orbetele ăsta. Zic așa că nu știu canalele sunt mai mari decât ce-am avut până acum și mai adânci. Mă apucă toți dracii... Mâine îi bag fumigene...	2021
Dac vrei să o lași fără aer arde niște benzi cu sulf pentru butoaie iese instant dacă mai apucă.	2012
iese pe dracu nu vă mai împotriviți cârtițelor e în zadar.	2021
Exemplu de groapa cu 2 canale ambele sigilate peste noapte. Acum cred că am o explicație... Este o cârtiță bătrână care suferă de reumatism și simte aerul rece și umed nu capcanele. Pentru că de vreo lună noaptea la mine este răcoare (între 11-20 grade) rouă la greu. Ori pământul se încălzește peste zi iar noaptea se simte diferența. Când am acoperit groapa am făcut-o cu o tablă. Astăzi o să tai …	2021
Avem și noi la țară cârtițe. Am trecut la udat prin sistemul de picurare. Le ținem mai la distanță doar cu plante anticârtițe în timpul verii sau fiind secetă ele nu mai ies la suprafață. De-a lungul timpului tata a prins cu sapa câteva (vreo 7) și cu aceste capcane 2-3 așa îmi aduc aminte. Noi la capcane săpam o groapă mai mare gen 5x5 cm și puneam capcane stânga dreapta. La început am mai prins…	2021
Și eu ca voi. De vreo lună nu mai prind nimic. Face și la mine exact ca la voi. Eu am 6 capcane. Am început să le mut în funcție de priorități și de gravitatea situației. De 2 zile a început să scoată prin zmeură. Nu de alta dar este pusă anul acesta și anul trecut. La piscină este dezastru și nu reușesc să le prind . A fost o perioadă când le-am pus pe toate 6 și degeaba . A scos pe sub ele sau …	2021
Sunt ok. pui câte una în fiecare gaură nu are timp să le sigileze pe toate.	2021
Benzile de sulf se găsesc la orice magazin apicol sau farmacie veterinară. Dacă nu reușesc să le prind cu capcanele măcar să le mai sperii cu sulful. Dacă nu poate cu dinamită. Mi-e groază când o veni toamna.	2021
Atenție la fosfina înțeleg că e inflamabilă și există un anume risc de autoaprindere la contactul cu aerul. De aici și restricțiile impuse...Știu este postare veche dar...Oare de câte pastile este nevoie pentru fiecare galerie? Mulțumesc"	2021
Ca să scăpați de cârtițe puneți otravă. Vor muri toate.	2021
Nu am mai auzit de așa ceva. Ce otravă?	2022
Pietricele de carbid îndesate în găuri și udate bine ... și sigilate găurile pentru eficiență .... Nu le omoară dar le îndepărtează de zonă (mirosul este persistent câteva zile)!	2022
Ori nu ai avut vreodată cârtițe ori vorbești din cărți. Nu funcționează nicio metodă în afară de cea a exterminării. Eu am pe 3 din cele 4 laturi ale curții în care nu stă nimeni. De acolo îmi vin mereu. Pur și simplu nu am nicio metodă eficientă la îndemână pentru a le omorî. Zici că-s blestem.	2022
Jale mare. Am lipsit o perioadă de timp de-acasă și nenorocitele mi-au arat terenul. Mi-a venit o idee și aș vrea câteva păreri. Cam până la ce adâncime pot ajunge aceste lighioane? Pot face galerii la 60 cm în pământ. Am citit mai multe păreri referitoare la acest subiect dar nu am văzut adâncime la care ajunge și eventual sapă tuneluri.	2012
Nu am găsit vreo galerie mai jos de 20 cm. E drept că la mine sub 20 cm apare argila și nu cred că le place să sape în ea. Cred că dacă ai avea garduri cu fundație de beton le-ai bara drumul spre curtea ta. La primăvară vreau să-mi sap toata curtea. Nu neapărat să le tai pe nemernice ci să sparg cumva rădăcinile de la toate bălăriile care cresc în fața casei. Mărunțesc și apoi plantez trifoi piti…	2022
Este singura soluție viabilă în afară de a mă lupta cu morile de vânt. Și când citesc ce scriu unii cu soluții d-astea subțiri gen : carbid sulf gaz de butelie sau cum am mai văzut pe yotube că a băgat țeava de eșapament de la auto printr-un furtun în galeriile cârtițelor ba un român de-al nostru sugera să cumperi pește și să tai capul ca apoi să-l bagi în galerie mă apucă râsul . Mai băieți înțe…	2022
Am vorbit și cu un vecin și care este de acord să facem așa. De fapt el a făcut gard din beton cu fundație. Mai are vreo 20m din hotar în care nu are fundație dar a zis că va lua măsuri. Eu am cam 150 m de gard doar din plasă de sârmă . Mi-am propus să sap un șanț adânc de vreo 60 cm și să introduc plasă dublă anticârtiță în picioare și să astup. Așa pot să stopez (zic eu ) invazia altor cârtițe …	2022
Se pare că singura soluție este plasa de sârmă pentru a delimita hotarul / marginile... și apoi să rezolv cumva cu cele din înăuntru săracele. Ia uite la mine ce bucuroase sunt animăluțele...	2022
Acum l-am găsit pe cel cu capul de pește. Uite-l mă !!!! te-apucă râsul. Se crede inteligent [ https://www.youtube-nocookie.com/embed/bfKU4SzLDG8?feature=oembed ]Să ai spor la cumpărat pește	2022
Plasă am pus și eu și ajută. E adevărat că nu am gardul așa lung. Șanțul îl poți săpa cu o motosapă mică lași freze cât o lățime de lopată aproximativ. Faci două treceri (în funcție de ce sol ai) și apoi lucrezi abdomenul apoi repeți. Pare greu dar merge repede	2022
AI folosit un strat de plasă cu ochiuri mai mici sau mai multe straturi de plasă (gen cea de gard)? Mă gândesc că ar fi o idee bună și la mine deși când mă gândesc la cei 90 m lungime...	2022
Așa îi zice plasă anti-cârtițe e din ceva polietilenă neagră cu ochiuri pătrate. Am luat-o din Leroy Dacă ai și hârciogi sau șoareci nu cred că e eficientă. ăia au cu ce să o roadă	2022
Normal că am și șoareci. De toate felurile... Doar șobolani nu am. Când e cald mă vizitează toate pisicile de pe stradă. Una nu pleacă nemâncată. Acum iarna cred că le e frig...În rest noaptea mă vizitează toate animalele posibile dar mai mici decât vulpea. Altfel nu pot cultiva cartofi porumb să vină mistreții... așa că prefer o livadă deși nu mă dau în vânt îngrijind-o. Nu-i nimic fac șanțul și…	2022
De asta mi-e frică și mie să nu o roadă. În primă fază m-am gândit la plasa aia zincată dar după un timp va rugini și se va măcina. Ideal este plasă din aluminiu dar este a naibii de scumpă pentru acest scop de a stopa invadatorii . Până voi face șanțul mai studiez . Oricum cu motosapa nu pot face un șanț așa de adânc .ideal este așa ceva. [ https://www.youtube-nocookie.com/embed/R4w6NqWfjbs?feat…	2022
În niciun caz. E prea scump și pe urmă nu am ce face cu el. Vali are dreptate. Eu îmi voi cumpăra în perioada următoare o motocoasă (un Loncin LC750 ori din Hornbach o Media Line MHB780 - ambele sunt sfârșit de gamă dar încă aștept poate le găsesc mai ieftin). La ele atașez numai o sapă în fiecare parte altfel încât să sap cam 40 cm - exact cum a spus Vali - și în 2 treceri ai săpat astupat până …	2022
Se poate vedea dispunerea mușuroaielor pe lângă fundația gardului. Însă tot pe sub o fundație de gard a intrat în curte. Nu știu adâncimea fundației.[ https://www.youtube-nocookie.com/embed/V5UriH4SXJg?feature=oembed ]	2022
Dacă fundația are un 30 cm:- ori la turnare au prins cârtița înăuntru și aia nu poate scăpa (ar explica găurile pe lângă gard - tot a căutat o ieșire pe care a găsit-o prin poartă în stradă). - ori a intrat pe sub poartă. Mai există și varianta în care un vecin binevoitor i-a aruncat una în curte... Nu am găsit tunel de cârtița sub 20 cm adâncime. Asta nu înseamnă că nu pot fi excepții.	2022
S-ar putea să aibă dreptate ăsta din clipul video referitor la împinsul betonului în sus . Dacă după turnare băieții au plecat și cârtița nu a mai simțit activitate în zonă și-a continuat săparea de tuneluri astfel încât a împins betonul înainte de intrarea lui în priză. Spun asta că și la mine a împins fundul piscinei în sus învingând greutatea apei. Nu îmi dau seama dacă poate săpa tuneluri la …	2022
Am vizitat terenul de la poalele muntelui. Plin de vârfuri de cârtițe și peste tot bălegar organic de fertilizare. Nu știm dacă vom reuși să scăpăm de cârtițe dar se pare am scăpat de vacile adăpostite acolo peste iarnă.	2022
azi am prins lighioana asta. O fi ceva șoarece șobolan? Avea dinții de jos destul de mari aproape ca un orbete dar el era mai mic în dimensiuni. Cred că el mi-a ros port-altoii la doi meri tineri sunt șanse mari să îi pierd.	2022
Vezi că ăla e protejat de lege șterge foto să nu ajungi la pușcărie..	2022
Acela pare un șoarece. Sigur nu mănâncă rădăcini. De exemplu pe topic: Mi-au murit în primăvară un cireș și un molid. Când le-am scos buturugile acum o săptămână am găsit rădăcinile putrezite iar pământul era negru urât mirositor și cumva respingător. Concluzia pe care am tras-o având un iaz mai sus de cei doi decedați este că o nemernică a ajuns cu tunelurile ei la iaz (iazul e pietruit nu beton…	2022
Pare incredibil că un animăluț poate face așa stricăciuni. Ne zădărnicește munca. Unde nu sunt rădăcini probabil sapă mai ușor habar n-am eu am mușuroaie și în livadă. Zilele trecute am văzut o nevăstuică în livadă poate mă mai ajută și ea să răresc dăunătorii	2022
Nevăstuica e foarte bună pentru tine dacă ai animale mici. Nu se atinge niciodată de ale tale. Se duce însă în vecini... Dar poate era de la vecini...Sunt putori nu sapă după cârtițe... Nici dihorii...	2022
Orbetele este mai mare într-adevăr dar orice capcana ar trebui să-i vina de hac. Sugestia mea: spală capcanele bine folosește mănuși lărgește bine tunelurile și introdu capcana mai adânc în el. La ultima cârtiță am stat 2 luni. Până la urmă am pus pietre în tunel și am fixat capcana a.i. să nu poată să o umple cu pământ. Așa am prins-o...	2022
Iar mi-am luat plasă... Azi am prins o cârtiță într-un tunel terminal. I-am săpat un mușuroi intermediar și ultimul mușuroi. În ele distanța de 15 m am pus 3 capcane 2 în cel intermediar și una în cel terminal. Ce credeți că s-a întâmplat? 1. Capcana din mușuroiul intermediar care dădea spre curte cum ar veni a fost umplută cu pământ și apoi a fost împinsă. Asta înseamnă o cârtiță. 2. Capcana din…	2022
alaltăieri am dat nas în nas cu orbetele. Acum mi-e clar de ce nu se pot prinde cu capcană. El a fost binevoitor a încercat să intre dar pur și simplu e prea mică capcana pentru el efectiv nu încape cel puțin nu ca adult complet dezvoltat. De asta împinge pământ în ea că sapă rută alternativă. Galeria lui pe anumite porțiuni e cât pumnul iar capcanele astea sunt pentru cârtiță care e mult mai mic…	2022
Am 2 tipuri de capcane pentru cârtițe. 1. Încep cu ultimul cumpărat deoarece nu am prins nimic cu el. Este cel mai mare inelul având peste 5 cm diametru. Tipul asta: https://doraly.ro/ca...tgaAlx6EALw_wcB2. Primul cumpărat cel mai eficient (3 cârtițe). Din păcate este de dimensiuni mai mici. Tipul asta: https://www.europrod...na-cartite.html Ce se întâmpla? În timp se murdăresc și niciuna nu mai …	2022
Primul model îl am. Vreo 5 cm are diametru cum spui tu. Nu încape dracul să-l ia că e lat. Când a văzut ca nu poate ieși s-a apucat să mârâie are un sunet pe care îl scoate parca în batjocură. Am prins un orbete mai mic și șoarecele ăla până acuma. La mine nu pare să afecteze noroiul sistemul de declanșare doar le scutur bine. Mânuși tot timpul folosesc. O să încerc să bag capcana mai adânc cum z…	2022
Pai dacă ești lângă el de-l auzi de ce nu-i dai o sapă-n cap? Mai încearcă asta. Vezi tunelul în ce direcție merge. la 20-25 cm de capcana bagi o cazma în pământ până când crezi că ești deasupra tunelului. Când îl auzi la capcană apeși cazmaua îl blochezi și-l bumbăcești.	2022
Eu am prins-o cu astea: https://www.emag.ro/...8/pd/DS0HLJBBM/	2022
Este același model (primul meu exemplu). Tot de la emag le-am luat și eu. Din păcate... daună totală!	2012
Simte vibrațiile pământului dacă te apropii și fuge. Plus că unde m-am întâlnit cu el avea gaura aproape perfect verticală minim un metru. S-a dus pe fundul ei și mârâia la mine cu ecou. Da fix modelul ăla îl am de la fito magazin.	2012
Acum mai mulți ani când aveam răbdare și încă fumam... Am făcut chestia asta cu observația că am săpat și am lăsat groapa neastupată să văd cârtița când vine. Mi-am pus o umbrelă scaun și am stat cu cazmaua-n mâini 2 ore! Când a venit cârtița am dat cât am putut cu cazmaua și... am ratat-o! Adică doar i-am rașchetat nasul! 3 zile a bolit după care a reînceput să-mi facă mușuroaie. Într-un final a…	2022
Nu știu dacă s-a mai postat nu am citit prea mult în urmă. O bătrână din vecini ne-a arătat la ea în grădină o plantă care zice ea : fugărește cârtițele. Ne-a dat niște plăntuțe în anul următor le-am plantat și ce să vezi... știa băbuța ce vorbea. O să fac niște poze cu plantele adulte poate ajută pe cineva. Nu știu cum se numește planta Nu știu câte trebuie plantate sau la ce distanță și băbuța …	2022
O am și eu. Parcă la 3 metri era distanța. Orbetele a trecut pe la 5 metri de plantă. Plantație de așa ceva nu pot face	2022
Am avut și eu. Rădăcinile acestei plante miros într-un fel neplăcut cârtiței. Doar că le ocolește...	2022
Batoanele alea cu sulf se găsesc la apicola și sunt pentru a înlătura molia de ceara din fagurii de albine . După ce-i dai foc degajă mult fum și are un miros înecăcios . La mine a fost o perioadă de pauză că a fost secetă și nu a mai scos . Și-au reluat activitatea după aceste ploi când pământul s-a mai înmuiat .	2022
Un update la problema mea. Am curățat groapa aia unde a fost cireșul și am descoperit o galerie. Am pus niște bucăți de ramuri de măr și am acoperit groapa cu un ghiveci mare pe care îl aveam la grădină. Peste vreo 3 zile am descoperit și am găsit crăcile roase. A rămas numai lemnul alb-portocaliu cu urmele de dinți pe el. Neavând încă capcanele pe care le-am comandat pe 23 și nu au venit nici în…	2023
Poate scapi... ȘI citește Și Power... Poate chiar este o soluție.	2023
merită încercat mulțam al meu oricum e prea mare ca să mai încapă în capcană. Să le fie de bine de la otravă	2012
Azi am ajuns pe la grădină și am găsit 2 musafiri în capcane. Am pus 3 capcane de data asta și drept momeală un plic cu pelet raticid. Sa vedem dacă mai prind	2023
Eu te sfătuiesc să atașezi un fir și sârmelor alea ce se pun în mijloc altfel există riscul să zboare cine știe pe unde și să nu le mai găsești. Și să ancorezi cu un băț firul acela. Eu trag firul pus cu bucla până la bucla capcanei. Și înfig acolo un băț în bucla capcanei ca să o imobilizez cu ocazia asta și capcana să nu o împingă cu totul.	2012
Toate tipurile de capcane sunt acceptabile. Eu am 4 buc. ca cea pe care ai pozat-o și 4 de tip cerc. Cele de tip cerc s-au cam rupt (2 din ele) la sudura dar pe ansamblu au randament mai mic decât celelalte. Și da declanșează mai greu dar nu le armez până la capăt. Oricum când sunt împresurat le bag pe toate... Dar acum nu pot. Am un strat de 10 cm zăpadă înghețată pământul este saturat de apă și…	2023
Gabi ce-s aceia? Cel din stânga pare șoarece (are coadă) cel din dreapta ce este? Dacă-i alb-gălbui murdar poate fi orbetele dar cu zăpada aia nu văd. Sugestia mea: nu mai lega cu sârmă. Este suficient un băț înfipt prin inelele alea să-l rigidizeze. Cu capcanele de tipul ăsta am avut succes (limitat) la cârtițe. Dacă scapi sârma aia dreptunghiulară caut-o într-o rază de maxim 50 cm. Nu zboară ma…	2023
Una am pierdut-o dar mai am 3 la 2 capcane pentru că mi-au dat câte 2 la fiecare. Acum într-adevăr le-am legat cu ață de suport. Și da prin buclă înfig un băț pentru că altfel risc să o împingă fără să declanșeze. Deși astea cu care am prins sunt foarte sensibile sar imediat. În schimb cele 2 pe care le-am primit ieri și pe care le-am pus azi sunt de-alea cu cerc și sincer să fiu mi se pare că de…	2023
Eu te sfătuiesc să atașezi un fir și sârmelor alea ce se pun în mijloc altfel există riscul să zboare cine știe pe unde și să nu le mai găsești. Și să ancorezi cu un băț firul ăla. Eu trag firul pus cu bucla până la bucla capcanei. Și înfig acolo un băț în bucla capcanei ca să o imobilizez cu ocazia asta și capcana să nu o împingă cu totul. Într-adevăr trebuie fixate după ce am săpat 15 minute să…	2023
Deși astea cu care am prins sunt foarte sensibile sar imediat. Nu vor rămâne așa. Se murdăresc oxidează... vor fi din ce în ce mai lente. La un moment dat le vei da spăla cu ulei WD40. Welcome in the club!	2023
Pelicula aia lucioasă o să se distrugă după o vreme trebuie să le păstrezi alunecoase altfel nu mai declanșează cum trebuie. Eu folosesc un șmirghel foarte fin țin capcana crăcănată cu cheia dedicată și șmirgheluiesc partea din față în interior 4 5 cm până când simt cu degetul că alunecă bine.	2023
Uitându-mă pe net am tras concluzia că ce am prins eu sunt șoareci de câmp. În engleza le zic ăștia voles. Trăiesc în colonii deci probabil sunt destul de mulți. Eu am omorât 2 or fi mai crăpat și de la otrava aia. Azi am fost iar și nu mai era activitate în groapă pliculețul cu otravă era neatins iar cele 4 capcane erau la locul lor armate. Am mai pus niște crengi de măr tăiate la 20 cm înăuntru…	2023
Gabi șoarecii sunt oportuniști. Au găsit tunelurile de la orbete și-au profitat să-ți mănânce otrava. Cum otrava îi omoară doar când adorm de aia nu i-ai găsit pe cei care ți-au mâncat cerealele. În principiu pisicile vecinilor trebuiau să țină populația șoarecilor sub control dar...	2012
Am găsit din întâmplare pe youtube o metodă interesantă de a prinde cârtița [ https://www.youtube-nocookie.com/embed/mwLxhRbyfwc?feature=oembed ]	2023
Ale mele au botul roșu... Și parca botul nu e așa ascuțit. Dar este interesant.	2012
Din noiembrie urmăresc mizeria asta. Este responsabilă pentru zeci de mușuroaie pe cca 1000 mp. Profit de ocazie să fac recenzia celor două tipuri de capcane. Cea în care este sugrumată cârtița este din Leroy. Mai este una în planul îndepărtat. Cred că cu acest model am omorât peste 6 cârtițe. Cealaltă mai rotundă din dreapta este de pe emag. O singură victimă în 2 ani. Cred că cel mai bine este …	2023
La mine nu a mai mișcat nimic și sper să rămână așa treaba pentru că nu îmi face nici o plăcere să omor animăluțele astea. Dar când îmi omoară pomii le omor și eu pe ele ce să fac. Pisici sunt căcălău prin curte tot felul de miorlăieli de nunți dar cu prinsul de șoareci mai slab.	2010
eu am observat un lucru... toamna târziu și Iarna și primăvara devreme am plin de mușuroaie prin grădină ...primăvara și vara și toamna devreme dispar mușuroaiele...dacă stau și analizez ce e diferit între perioadele astea: în al2lea interval specificat tund iarba -> trag eu concluzia că vibrațiile de la cositoarea tractată nu le place... poate e o coincidență dar la mine cam asta e situația.	2010
Acum dacă tot aveam capcanele hai să mă joc cu ele am pus una pe tunelul vechi care e la vreo 35-40 de cm adâncime și cred că am mai descoperit un tunel acesta din urmă mult mai la suprafață undeva la vreo 20 cm cam în zona unde se desparte stratul de pământ vegetal de cel argilos. Am băgat una și acolo. Acum să vedem dacă mai vine vreo vietate după ce au mâncat toată otrava aia.	2010
Și cârtițele îi lasă? De ce?	2010
Corect șoarecii sunt animale oportuniste vor profita de orice ocazie să se deplaseze mai ușor. Dar pentru mine nu este o opțiune valabila să mă războiesc cu natura. Știu că pot conviețui pașnic cu cârtițele și așa fac.	2010
Ai naibii oamenii ... se încăpățânează să lupte împotriva bolilor și dăunătorilor. Poate reușești să-i convingi și pe cei ce cultivă cartofi varză roșii castraveți fasole viță de vie grâu porumb etc. Poate vor încheia un pact cu gândacul de Colorado cu afidele cu mana cu acarienii cu făinarea cu putregaiurile cu musca verzei cu buha verzei cu antracnoza etc. PRAG ECONOMIC DE DĂUNARE !!! Îți spune…	2010
Uneori e mai bine să previi bolile și dăunătorii decât să lupți împotriva lor. Într-un război de uzură pe termen lung între agricultori și dăunători nu câștigă nimeni dar sigur pierd agricultorii pentru că trebuie să investească de la an la an din ce în ce mai multe resurse în acest război iar rezultatele sunt minime. De partea cealaltă dăunătorii evoluează și devin din ce in ce mai răi. Există s…	2010
Gândacul de colorado are și el prădătorul. Care e?	2010
Care e? Este cam offtopic aici dar uite aici un link unde vei găsi mai multe despre fiecare dăunător. Citat de pe site-ul respectiv: Beneficial nematodes chickens lacewings ladybugs two-spotted stink bug songbirds toads and groundbeetles. Commercially available is a parasitic wasp known as Edovum puttleri.Repellent plants: Beans catnip coriander dead nettle garlic marigolds flax horseradish. and …	2010
Teoretic așa o fi dar când ai un hectar de cartofi cum faci? Că pe baza păsărilor nu rezolvi situația! Găini nu ai atâtea și mai riști să scapi de ele cu uliu sau vulpea!	2010
Pe topicul despre permacultură poți găsi mai multe detalii propun să continuam discuția acolo. Aici era vorba despre cârtițe	2010
Putin off-topic aici era vorba de cârtițe îți voi răspunde totuși printr-o povestioară adevărată. Într-o vizită la un institut de permacultură un student a cerut instructorului soluții legate de combaterea unui anume dăunător. Răspunsul profesorului a fost: Nu știu. Aici nu avem probleme cu dăunătorii. Aici învățăm să creăm sisteme naturale sănătoase și specialiști în acest domeniu. Dacă vrei să …	2010
Mda și eu tot nu am aflat cum să scap de cârtițe ...	2010
Cumpără-ți un fox terrier! Îl dresezi puțin că are în instinct să scurme și te scapă de ele!	2010
Cum petrol lampant e mai greu de găsit merge și cu motorină. Deci înmoi în motorină și storci bine cârpe din bumbac de mărimea unei batiste. Cârpele le bagi în galeriile de sub mușuroaie. Cârtițele nu trăiesc în zonele unde sunt reziduri petroliere ea fiind animal martor.	2010
Cârtițele nu trăiesc în zonele unde sunt reziduri petroliere ea fiind animal martor. Și rezolvi 2 probleme: scapi de cârtițe și poluezi și solul!	2010
Cățeii aia mici și plângăcioși sunt cei mai buni nu mai știu cum se numesc prin sate se găsesc corcituri nu îi trebuie pedigree. Au o viteza de săpare incredibilă merg la țintă și nu ratează cârtițele. Au rol și de pisică omoară șoarecii și șobolanii. Singura chestie este că fac gălăgie uneori și noaptea și se iau de toată lumea inclusiv de automobile în mers și își cam lasă amprenta în asfalt.	2010
rasa tekel sau pe românește șoricari	2010
De aia ziceam de petrol lampant poluează mai puțin. Metoda cu cârpe înmuiate în motorină sau gaz e considerată blândă și nepericuloasă. Poluarea este minimă doar în locul unde e îngropată cârpa există ceva toxicitate. Și cum Pisi are cârtițele într-o livadă poluarea e mai mica decât tratamentele fitosanitare făcute într-un an într-o plantație superintensivă.	2010
Ok mulțumesc trestie !Am găsit și petrol lampant .Încep în week-end-ul ăsta .	2010
Exact de ăștia ziceam. de obicei nu sunt buni la nimic altceva ba chiar enervanți de cele mai multe ori. Dar când vine vorba de cârtițe șoareci și șobolani sunt cei mai eficienți și cei mai fericiți.	2010
Încep să cred că pierd lupta cu ele. Am 4 capcane puse. La toate își sigilează tunelurile înaintea lor. Sunt spălate curățate și dezinfectate apoi lăsate în aer liber. Nu au cum reține vreun miros. Apoi de ce am cârtițe numai în zona cu pomi puțini. Mă rog acum e fără pomi... În livadă nu e niciun mușuroi... De ce?	2010
Efectuat operația cu petrol lampant la 12 mușuroaie. Acum aștept rezultatele ...	2010
... și rezultatul ... au apărut la 30 de metri distanță 5 mușuroaie nou-nouțe !	2012
Te așteptai la altceva? Metoda asta am folosit-o doar dacă au săltat prin răsaduri căci acolo chiar fac deranj. Doar că eu m-am folosit de altă substanță ca să le îndepărtez d-acolo.	2010
Sincer mă așteptam să migreze măcar la vecini !Dar să fie ele în loc să se ducă dreapta stânga livezii ( care nu are mai mult de 20 m lățime ) se duc înainte ( lungime vreo 100 m )Eu cred că le place la mine !	2010
bag de seama că ești gazdă primitoare întrebare: unde ai găsit petrol lampant și la ce preț ?	2012
Nu l-am cumpărat mi l-a dat săteanul de la care iau lapte .O să îl întreb de unde l-a procurat . Dar durează vreo două zile .	2010
Nu-i problemă aștept. Mulțumesc !	2012
Am vorbit din Dorali dar nu știe exact standul. Prețul este 6 RON pe litru .	2012
Și eu am o problemă cu cârtițele pe care nu știu cum s-o rezolv. Dacă era vorba de livadă le lăsam în pace însă îmi strică gazonul... și numai eu știu cât m-am muncit să-l aduc la forma de azi. Soluția cu câinele chiar dacă eficientă în fânețe livezi nu se poate aplica în cazul gazonului... pentru că și dacă-l înveți să sape după ele și să le prindă tot râmai cu gazonul stricat și de cârtițe și d…	2012
Șorecarul (câinele) nu sapă decât unde simte cârtița. Nu se apucă să sape de nebun singur prin toata curtea (în rare cazuri sapă și de obicei prin vreun colț să ascundă oase). Cu carbidul nestins și apa e pericol mare. Urma să îți zică ca trebuie sa îi dai și foc să facă bum ( de la distanță ) dar vezi să nu te duci și tu odată cu cârtițele sau să rămâi fără ochi mâini picioare. Sigur bifezi o ap…	2012
Hai să încercăm să redevenim serioși. Unu: nu se pune problema să îngropi un butoi pe gaură ci să pui 1-2 bucăți (25-50 grame sau aproximativ) cât să facă gaz (acetilenă) din reacție cu apă, apă care să între pe galerii să sufoce cârtițele. Am învățat chimie de mi-a ieșit pe nas...cred că știu să mă descurc cu un pic de carbid. Oricum cred că e mai curat" decât cu substanțe raticide...și de ce nu…	2012
Încearcă un fox terrier dacă nu este bun teckelul! Atunci să vezi circ!	2012
Cum să prinzi o cârtiță: Distrugi o porțiune de galerie activă înfigi un băț (sau chiar două în ambele capete al galeriei ) pe post de semnalizator și stai la pândă în liniște și fără să faci mișcări bruște. La cea mai mică vibrație a solului cârtița se va retrage deci trebuie să stai aproape și să-i tăi calea de întoarcere.	2012
Pune apă în galerii	2012
până la urmă ai scăpat de cârtițe? este eficient gazul (motorină?)	2012
E eficient . Numai că trebuie să le urmărești unde migrează și să faci operația până pleacă prin vecini . Eu nu am mai apucat că a venit zăpada . O să continuu în primăvară .	2012
.și eu am o cârtiță ce nu mă lasă...și-a făcut loc sub magazia de unelte din grădină mi-a zăpăcit tot pe acolo	2012
cârtița e unul din animăluțele ocrotite de lege așa că mare atenție la ce metode folosiți....	2012
Cel mai sănătos și eficient este câinele	2012
Ah da ? Atunci o să pun o mare pancartă cu: Atenție specie protejată ! și o să vând bilete la poartă pentru cine vrea să vadă mușuroaiele ! Și dacă mă gândesc bine poate cer și niște fonduri de la UNESCO să fac o rezervație naturală de cârtițe !	2012
De acum urăsc cârtița ! ....Cu o ură sinceră și viscerală.... Sperăm că în toamnă când am moto săpat împrejur pomii unde avea cartierul general. lângă straturi să fi scăpat definitiv de ea. ...Așa cu binișorul.....Dar nu!!!....Din nou mușuroaiele ei îmi dislocă morcovii ceapa și restul de bălării. THIS IS WAR !!!Jur cu mâna pe oliță că eu și urmașii mei o vom vâna neobosit. Pe arșiță vânt ploaie …	2012
vând căcați de pisică frumos ambalați pentru cei ce vor să-i folosească pentru a alungă cârtițele efectul e garantat (pe wikipedia zice că s-ar putea să meargă)	2012
Mi-am propus să încerc să sap o groapă mare (25-50 mp) cu vola dar n-am reușit să găsesc una disponibilă (deocamdată) și să bag plasa rabitz. Dar experimental am făcut pe suprafață mai mică și deja a înnebunit cârtița. Se tot învârte în jurul cartofilor face mușuroaie peste tot dar înăuntru n-a răzbit. menționez că plasa-i și pe dedesubt. Dacă sistemul funcționează și scot toți cartofii o să post…	2012
Poate în câțiva ani încep să apară cârtițe cățărătoare că o adaptare la provocări! Atunci o să pui și capac!	2012
Și să plece cu sacul în spate? Bag senzor de perimetru.	2012
Problema mea cu discuția asta este că de fapt cârtițele nu sunt mâncătoare de cartofi sunt carnivore. Adică mănâncă râme gândaci. Or fi și alte mamifere umblătoare sub pământ (printre care și orbetele) care-s mâncătoare de cartofi dar din confuzia asta toți grădinarii ajung să se lupte și cu niște animale care n-au altă treabă cu plantele din grădină decât că le deranjează alinierea răsadului și.…	2011
Zici că nu mănâncă cartofi? atunci spune-mi te rog de ce îmi dispar cartofii din grădina înainte să răsară și când sap găsesc galerie de cârtiță în bilon? Or mai fi și cârtițe vegetariene...	2012
poate orbete sau poate alte animale de sapă galerii de ex. coropișnițe care-n engleză-s numite greierele-cârtița.	2012
Orbete... cârtița; oamenii îi tratează la fel. Cârtița e insectivoră și e înrudită cu liliacul și ariciul iar orbetele (cățelul pământului.) e rozător și e mai mare, am capturat din ambele specii. Cârtița e neagră cu blăniță f. lucioasă și nasul că un rât de porc și ochii foarte mici iar orbetele aduce cu hârciogul dar are ochii atrofiați și e mai mare. Orbetele e cel care șparlește. La mine în z…	2012
Mama lor ! Au apărut și la mine !!! Astea ale mele văd că ridică un pic pământul și de-a lungul traseelor. Adică nu vezi doar mușuroaiele ci și rutele. Aveți idee ce-or fi - cârtițe sau orbeți ? Măcar să știu ce înjur?	2012
Și la mine le văd traseele...dar mușuroaie aproape deloc. Vecinul se plânge în fiecare zi că-i devastează ceapa morcovii și ce-o mai avea pe acolo în grădina lui impecabilă fără fir de iarbă. Probabil că la mine sunt prea multe buruieni și nu le plac	2012
mi-au făcut jaf în lucernă cel puțin în astă toamnă numai delușoare au apărut. Am un motan o pisică și un câine care tot prind cârtițe (cred că și de prin vecini de prin lizieră)	2012
care ar fi remediul pentru cârtițe? și pentru domnul la care îi place somnul și cârtița îi propun o afacere.. să facă un solar de 20 x 10 metri îl va costa în jur de 1000 de euro. Mai departe în primăvară să semene cu semințe de roșii ardei vinete pentru răsaduri îl va mai costa 1000 și ceva de euro. Următoarea faza e să planteze 2 bucăți cârtițe în 2 zile dacă se pun pe treabă e că și rezolvată …	2012
Și eu știu că sunt bune cârtițele pentru menținerea echilibrului natural. Fac și pagube dar și ajută. Ca metodă de contracarare....dacă e chiar gravă problema: pe la noi circulă o poveste glumă (are și un sâmbure de adevăr) cu un nene care era disperat de pagubele pe care i le făceau cârtițele în grădina de legume....care a băgat carbid în galerii și apoi apă...crezând că gazele degajate o să le …	2012
Aia cu carbidul e mortală Mă întreb ce s-ar întâmplă dacă galeriile cârtiței trec și pe sub fundația casei???	2012
o prostie am folosit și eu așa ceva în zadar se aude o bubuitură și doar atât.. în rest nimica cârtița a două zi e la datorie.	2012
vorbești serios? Tu când erai copil nu te jucai cu tunul cu carbid? Gazul degajat de carbid se ridică la gura țevii respectiv găurii galeriei. Doar nu te așteptai ca explozia să o ia pe galerie în urmărirea dăunătorului.	2012
Pentru siguranța casei și a mediului se recomandă conviețuirea	2012
vorbesc foarte serios deoarece nu mai știam ce să fac .. ulterior am avut un pisoi care prindea cârtițe dar a decedat sărmanul să-i fie țărână ușoară .. mai apoi nu am mai găsit modalitate de a scăpa de acești dăunători decât furtunul cu apă și inundarea galeriilor.	2012
Am un prieten care a avut probleme cu ele și din câte am înțeles a funcționat este în jur de 70 de lei bucata însă nu știu de unde le-a cumpărat INFORMATIV	2012
ce mai e ?pare a fi o ghilotină pentru cârtițe.	2012
Pentru asta garantez eu că faci câte-un grătar săptămânal .	2012
trebuie să seamăn în solar și numai gândul la cârtițe și la hârciogi îmi este...	2012
din câte știu de la el când pui capcanele în pământ să ai o mănușă ceva că Rozătoarele simt mirosul și fug de ele În popor se zice că e o plantă care emană miros și alungă cârtițele Euphorbia lathyris zisă și planta cârtițelor. Si asta pentru amatorii de cârtițe la grătar e ciudat știu	2012
După modelul asta mi-am confecționat și eu 2 bucăți dar arcul care împinge harponul nu a fost suficient de tare încât să determine sulițele astfel încât să penetreze 4-5 cm de sol afânat și să se proptească măcar în cârtiță. Am schimbat vreo trei arcuri pentru a avea o forță mai mare de penetrare dar nu am reușit. Pregăteam totul ... cârtița venea ... declanșa capcana.. și trecea mai departe fără…	2012
O man! I like it! Și celea cu sulițe și alea prin sugrumare! Și mă jur că voi mânca pe grătar oricâte cârtițe va fi nevoie ! Doar să le văd cărate! Deh gustul rău de rozător trece cu vinars! Na că-mi fac și eu reclamă nu numai dușmanul S !	2012
încearcă cu fumigene pentru șoareci pe bază de sulf !	2012
asta de unde o mai iei?	2012
de la protecția plantelor sunt patroane fumigene care după ce se aprind se introduc în galerie și se astupă cu pământ degajă 150-250 litri de gaz toxic ce cauzează moartea rozătoarelor.	2012
tatăl meu a scăpat de ele cu otravă. Otravă pentru șoareci sau ... ceva mai puternică pusă în găurile lor...ori ies și mor la suprafață ori se duc ... pentru vecie.	2012
mulțumesc vom căuta... dar mă gândesc dacă bag în solar și începe să iasă fumul să nu dăuneze la plantă..	2012
Am găsit astăzi modelul acesta de capcane la Hornbach la preț de 15 ron set(2 buc) mult mai ieftin decât tot ce am găsit pe net până acum(chiar de 4 ori mai ieftin față de unele site-uri). Între timp am mai aflat că cineva le-ar fi alungat cu ajutorul petardelor... dar mi-e cam greu să cred că metoda are succes.	2012
Cârtița nu este șoarece ! Se pare că se confirmă teoria potrivit căreia cârtița se poate sigila de fumul toxic apărut pe galerie săpând o altă galerie în lateral de galeria inițială și cu ajutorul excavației recente creează un dop în urma ei astfel încât fumul toxic nu poate pătrunde în nouă galerie. Apoi își vede liniștită de căutat hrană nestânjenită .Așa că am aruncat o grămadă de bani pe fere…	2012
am găsit într-o revistă practic o metodă cu gaz toxic băgat cu presiune. deci cârtița nu ar mai avea timp să facă dop zic eu... asta ar fi una găsită pe net și asta din revistă... citat : bioxidul de sulf (SO2) alungă sau omoară aceste vietăți . pentru asta am găsit o cutie în care să ard sulf praf (pucioasă) pe câteva lemne aprinse cu motorină. La cutie am sudat un ștuț de 3 4 țoli și cu un furt…	2012
Aveam de gând să încerc cu atomizorul o varianta asemănătoare dar nu am găsit timpul pentru experimente. Posibil să funcționeze și cu un atomizor sau o suflantă de frunze pentru locurile unde nu este curent electric .	2012
Dacă era vorba de livadă le lăsam în pace însă îmi strică gazonul... și numai eu știu cât m-am muncit să-l aduc la forma de azi. Soluția cu câinele chiar dacă eficientă în fânețe livezi nu se poate aplica în cazul gazonului... pentru că și dacă îl înveți să sape după ele și să le prindă tot rămâi cu gazonul stricat și de cârtițe și de câine... în plus nu știu cum e la voi dar nesimțitele de la mi…	2012
Cartușele fumigene sunt ideale pentru tratarea galeriilor construite de cârtițe și alte rozătoare subterane. Fumul degajat prin ardere în interiorul tunelurilor îl face neprimitor și de nelocuit pentru acestea.	2012
Sper să nu râdeți de metodă eco a vărului meu de la țară. El taie partea inferioară a unui pet de 25 l umple cu apă trei sferturi și îngroapă sticlă în pământ lăsând vreo 5 cm la suprafață. Cârtița vine să bea apă se apleacă alunecă și se îneacă. El zice că a găsit câteva înecate. La mine anul trecut a fost mai ușor aveam un motan care le ucidea noaptea dimineață le găseam înșirate pe asfalt.	2012
Să mă ierte Dumnezeu și voi toți că prea am râs cu poftă citind pățaniile voastre... Am început să las Discovery (ca mod de relaxare) și să citesc jurnale și alte topic-uri pe aici O să întreb soacra că este de la țară ce metode știe ... să scapi de cârtițe. Metode găsite pe net nu știu dacă funcționează :1. De cârtiță se scapă foarte simplu dacă îți cumperi morișcă de vânt din aia de jucărie e l…	2012
am cumpărat și eu capcane pentru cârtițe dar... stupoare: cârtițele au dispărut bune capcanele astea tare bune	2012
Între timp mi-a recomandat cineva un aparat împotriva cârtițelor cu ultrasunete. Am găsit pe net modele cu grămada chiar și pentru alungarea altor animale și insecte. Funcționează cu încărcare solară. Știe cineva despre un asemenea aparat? Dau rezultate?	2012
Bună ziua! Rahat din ăla înfipt în pământ cu baterii solare am pus și eu le-a durut fix în dos! Bani aruncați degeaba. L-am avut înfipt chiar lângă mușuroaie.	2012
Subscriu. La mine a făcut mușuroi chiar lângă aparatul lor de doi bani... Țeapă chinezească.	2012
N-or fi fost bune bateriile... sau soarele ! Că nu-i la fel ca soarele chinezesc... să nu fim cârcotași.	2012
Eh domnule doctor cu celulă fotovoltaică. Grozavă treabă!.	2012
Eu cu capcană asta am scăpat :http://www.gardenstore.ro/accesorii/combaterea-dăunătorilor/capcane-mecanice-cârtițe/capcană-cârtița-supercat.html În maxim o ora le găseam prinse. 4 am avut 4 am nenorocit. Eficiență 100%. Am impresia că comanda trebuie să fie de minim 100 Ron. Iată și dovada	2012
Deja am început în grădină... dar mai timid așa... că-i noroi.	2012
dar e frumos de privit grădină când e noroi.	2012
s-a încăpățânat o cârtiță să scormonească pe sub solar dar i-am venit rapid de hac ia uite-o ce bine e hrănită arată mai grăsuță decât porcul din coteț.. unde e colegul cu grătarele?	2012
Gogule n-ai prins-o pe aia rea. Asta pe care ai prins-o e insectivoră și-ți stârpea dăunătorii. Uite pe asta s-o urmărești și s-o prinzi... adică orbetele... nu cârtița că el dă iama în cartofi.	2012
așa ceva la mine nu există în schimb acea cu pricina îmi strică toată primăvara răsadurile în solare.	2012
Aventura cu cârtițele e foarte amuzantă atunci când o trăiește altcineva... așa că m-am râs bine citind pățaniile voastre asta după ce în ultimii 2 ani mi-am smuls părul din cap de disperare și stăteam pe post de statuie lângă mușuroaie la revărsatul zorilor înarmată cu cazmaua că nimic n-a funcționat... cum spuneau și alții pe aici dispozitivele alea cu vibrații la 1 milion bucata... deh cârtițe…	2012
Alungarea - există foarte multe produse în comerț, care alungă sau omoară cârtitele. Majoritatea sunt însă ineficiente sau nu au instrucțiuni exacte, astfel că ele nu se aplică corect.	2012
Poate ajung la tarlaua domniei tale	2012
eu am leac de cojocul lor .. dacă te deranjai un pic să citești mai sus observai .. prin urmare: așteaptă pe tarlaua dumitale că sunt plecate după ajutoare.	2012
Uleiul de ricin: diluează ulei de ricin cu apă (o parte ulei, o parte apă) sau folosește granule de ricin.	2012
Am citit tot topicul...că așa se cuvine să citești ce s-au obosit să scrie cei dinainte abia după aia să-ți dai cu părerea... dar n-am reținut exact care ce-a zis așa că nu știu dacă erai cu petrolul lampant pe tunel sau cu capcanele cu bere	2012
cu capcanele cu carbid	2012
Mai la iarnă când o fi mai mult timp că acum sunt ocupată și de-abia răzbesc cu topicul ăla minunat cu Permacultura... că musai vreau să văd dacă e ca în filmele americane cu final fericit pentru toți cei deșelați de plivit și săpat sau casc ochii în ecran de-a pomană doar că să mă râd de frustrările fermierilor (și a mea) care nu primesc răspunsuri concrete... sunt pe la pagina 40 deci mai am ol…	2012
am un pui de pisică - motan negru - de trei luni. Mama lui prinde cârtițe i-a adus și lui câteva să învețe că sunt hrană. E cineva interesat să îl primească pentru a vâna cârtițe?	2012
de cârtițe sau de pisoi?	2012
dacă vrei pot găsi și cârtițe sunt multe prin lizieră.	2012
am auzit că sunt bune la grătar ... acum nu știu pentru ce.	2012
Dacă bine știu cârtița este animal ocrotit prin lege. Eu am cumpărat de la farmacia veterinară un produs german - Silence Mole Fighter - 25 de biluțe cu o substanță repelentă. Trebuie să le îngropați la distanță de 2 metri sau să le puneți în mușuroi. O cutie este eficientă pentru 50mp. La mine au dispărut în câteva zile însă au apărut la vecinul meu	2012
mâine vin în vizită și la matale .. cât despre lege e interpretabilă .. să le crească cine a dat legea eu am capcane pentru ele . cu o capcană am prins 4 care își făceau veacul prin solarul unde semăn răsadurile	2012
A scăpat cineva de cârtițe de pe-aici? Părinții mei au 3 pisici care țin sub control populația. A fost pe nat geo un reportaj ei spun că NU se poate scapă de cârtițe dar se poate limita numărul lor.	2012
Eu în 2012 am scăpat de ele fără să fac nimic... cu un an înainte mi-au mâncat zilele de stăteam ca o dementă de pază cu sapa lângă mușuroaie... dar nu știu de ce în 2012 nu a apărut nici măcar una... sper să rămână acolo unde-au plecat	2012
... sper să rămână acolo unde-au plecat Claudia și ale tale sunt tot la vecini!	2012
Dănutz sper că la vecinii îndepărtați și sper să se simtă bine acolo încât să campeze definitiv!	2012
Am citit cu răbdare tot topic-ul și văzând eu că nu prea ați găsit metode mai eficiente de a scapă de cârtițe vă propun și eu una cu efect garantat: dacă nu sunteți prea sensibili luați o găleată veche o umpleți pe jumătate cu fecale umane căcat apoi adăugați apă sau urină de grajd până la umplerea găleții amestecați până la omogenizare luați apoi un hârleț cu care îndepărtați pământul scos de câ…	2012
Până mor sau pleacă cârtițele cred că murim noi întâi! Trebuie angajat vreunul care lucrează cu vidanjă că o fi obișnuit cu mirosurile!	2012
N-ai fost niciodată la WC într-o budă de la țară vara pe căldură?	2012
Sincer nu prea am avut multe ocazii de genul asta! Dar cred că unul e mirosul din buda și altul cel când faci în găleată adică proaspăt! Yuck!	2012
dar eu buda din grădină n-am desființat-o deși am baie în casă că nu se știe niciodată..	2012
Cârtițelor nu le place deloc mirosul ricinului și vor sta la distanță	2012
Nici eu n-am desființat-o dar e o diferență părerea mea între mirosuri!	2012
Să ști că mi-a părut o glumă inițial... și una bună de altfel... sincer îți spun că am râs cu lacrimi. Nu prea mă îndur să o încerc.... că la mine am spațiu închis (solar)...risc să mă asfixiez.... N-aș vrea să capete solarul un parfum eau de toilette permanent de care să nu mai pot să scap. Cine are probleme cu cârtițele în spațiu deschis ar putea încerca. Nu-i o treaba prea faină... dar na... d…	2012
eu am auzit că există o substanță care le alungă parcă sulfatul de cupru dacă bine-mi amintesc se folosea la silozurile depozitele de cereale mai pe vremuri contra rozătoarelor. Dar nici nu știu dacă se mai găsește poate doar la cei care au depozite de cereale...Eu n-aș avea nimic împotriva lor dacă ar sapă pe unde nu strică dar ale naibii să fie când apar de obicei tot prin straturi se învârt și…	2012
Eu n-aș avea nimic împotriva lor dacă ar sapă pe unde nu strică........ Sulfat de cupru pur nu se mai găsește că i-a expirat omologarea pentru aplicare în agricultură în România. Doar sulfat de cupru neutralizat (amestecat cu var)... adică zeamă bordeleză. Nici eu n-aș avea nimic cu ele dacă n-ar strică... dar mi-au săpat galerii sub fiecare furtun de picurare.... deci 14 galerii de 40m lungime..…	2012
Scuză-mă nu știu la ce mă gândeam când am zis sulfat de cupru de fapt voiam să spun sulfat de aluminiu. Nu arunca banii pe aparate cu vibrații am luat eu unul de proba din fericire am avut ceva dubii că soțul meu ar fi luat tot raftul dar am zis întâi să încerc și dacă merge mai iau... ei au scos mușuroi exact lângă aparat cred că se credeau la spa la vibromasaj.	2012
Vibratoare folosesc doar.. doamnele.. nu prea înțeleg însă cum de ați ajuns la concluzia că soluția umană trebuie să fie neapărat preparată cu materia prima.. proaspătă. E o aberație.. se folosește materialul din wc. Sau se poate folosi cu succes și conținutul cutiilor cu nisip pentru pisici. Dacă sunteți însă sensibili sau aveți cârtițe într-un spațiu închis (sere solarii) puteți folosii hiperma…	2012
puteți folosi.. electrocutarea doar camera de gazare mai lipsește și am rezolvat Auschwitz-ul cârtițelor	2012
Bănuiam că e o eroare la sulfatul de cupru. Aș căuta totuși o soluție fără chimicale... Mai încercăm...mai căutăm... poate le dăm de cap cumva. S-a dus deci și varianta cu vibro-scula... CURENTUL... metoda asta pot să o pun alături de aia pe care v-am spus-o anul trecut... nenea cu carbidul care și-a aruncat straturile în aer. La grad de periculozitate se apropie una de altă. Iată că avem și Ausc…	2012
Eu am dat și o grămadă de bani pe niște granule producție italiană care pretinde prospectul nu le omoară dar le alungă. Am pus doar într-o gaură dar tot au dat ture pe acolo. Doar să încerci varianta cu... rahatul Până la urmă mi se pare că în plantațiile de orez din orient se folosește fără probleme îngrășământul uman. Și uite-așa nu o să mai mănânce Dorel orez deși nu înțeleg prejudecată doar ș…	2012
Vorba lui Malaiele : Trecut de rahat am avut prezent de rahat avem... e bine măcar că nu avem nici un viitor! Dacă nu prind nici una cu capcanele mele... și nici cu cele două modele de capcane pe care o să mai vreau să le mai încerc... tip ghilotină și tip tub (o capturezi vie... cam yucky)... nu am ce face decât să recurg și la metodele mai neplăcute.	2012
0are urzicile din zeamă aia puturoasă n-ar avea efect în loc de rahat deoarece la miros sunt cam tot pe acolo?	2012
Greșeală mare ! nu ai nevoie de sute de metri de cablu pentru că nu mergi cu cablul la fiecare gaură ci cu același cablu de la una la alta... Electrocutarea nu se face între doi conductori ci între unul singur și masă (pământ) pe care de aia îl uzi ca să conducă curentul si nu ai nevoie nici de cablu ci doar de un singur conductor subțire și ieftin de 15 mm pe care îl întinzi pe la toate găurile …	2012
Eu am înțeles perfect din primul post ce ai spus. Nu era nevoie de explicații suplimentare. Dar uită-te ce am scris eu. Am 14 tunele a câte 40m... deci? 560m tunel... din loc în loc trebuie dezizolat cablul... deci îl și strici forever. O soluție ar fi să fac electrocutarea pe porțiuni... câte 2 tunele odată cu o sârmă de 80m. Dacă zici că nu se sesizează de prezența curentului te cred pe cuvânt.…	2012
Pune firele la o priză programabilă și o să fie ... ca la ruletă rusească!	2012
deși nu înțeleg prejudecata doar și bălegarul pute rău nu? E chestie de obișnuința. Așa e o chestie de obișnuință! Și să-mi pun puțin lângă cap în fiecare seară să mă obișnuiesc? Și dacă mă obișnuiesc dar nu gonește cârtițele? Dar dacă devin dependent de miros? Poate îi dau de gust! Și uite așa o să ajungem să mâncăm și din gunoaie!	2012
Păi poți avea și 100km de tunele căci tu nu vei bagă sârmă pe tunel ci doar la fiecare intrare pui câte un electrod pe care îl așezi pe o pietricica mică sau o crenguța ceva ca să nu atingă direct electrodul la pământ până ce vine infractorul și să nu consumi curent degeaba.. Ca să fi mai sigur că va atinge electrodul poți și să îl îndoi sau să-i lași mai multe mustăți. Acum sper că ai înțeles în…	2012
toata lumea își da cu părerea dar soluții bio sunt?	2012
Să știi că nu mai știam ce mai trebuie să fac eu pe lumea asta! Mulțumesc că m-ai clarificat!	2012
Pagubele pe care le produc sunt mai degrabă de natură estetică, deoarece nimănui nu-i place să aibă un gazon plin de mușuroaie. Înainte de a încerca să scapi de ele ține minte că talpidae sunt ocrotite de Legea 13/1993.	2012
În ultimul post văd că te sucești! îmi sugerezi cumva să nu mai trec pe la toate găurile?... adică să mă duc numai la intrarea în tunel? pai crezi că au făcut tunelele cu 2 găuri IN și OUT? Cine n-a înțeles pe cine de fapt?	2013
Fratele meu alb!!! (ți-am zis că am peste tot în solar tunele și implicit găuri în ele din loc în loc... nu mușuroaie scoase... ci doar simple găuri verticale către tunel)... Fratele meu...chinez !!!!!!!!! Pai nu mi-ai spus decât acum că nu ai mușuroaie ci doar găuri... CÂRTIȚZA SCOATE NEAPĂRAT MUȘUROAIE. Ce ai tu acolo poate fi orice altceva; șobolani hârciogi jderi arici dihori șobolanii moscaț…	2013
Pai dacă am altceva decât cârtițe asta schimbă cu ceva LUNGIMEA CONDUCTORULUI NECESAR????? Iar te răsucești! În orice caz am cu siguranță cârtițe am și prins 2 anul trecut ... una cu sapa (am văzut-o mișcând la marginea unui strat și am articulat-o)... și una cu capcanele. Acum nu mai am mușuroaie pentru că pământul este foarte afânat și ele își fac liniștite galerii prin el... nu mai scot pământ…	2013
Eu anul trecut am prins 2 cârtițe cu capcane cumpărate de la o firma din Timiș de asemenea am mai folosit să zicem cu oarecare succes niște pastile efervescente pe care le puneam cu apa pe gaura și pot să spun că am avut parte de liniște o mare parte din timp. Anul acesta au apărut iarăși și tata a fost mai pe faza și a prins 2 cârtițe una prin februarie și una după Paști și acum e liniște și pac…	2013
salutari la cititori și scriitori probabil că au venit la mine deși nu știu în care vecinătate se afla claudia dar anul acesta mă doare tot solarul de vreo 300 mp cu roșii în cultura cârtițele au început după ploile de primăvara probabil au văzut că la claudia nu se mai pot hrăni și au venit să ajute la afânarea solarului meu pentru o luna de zile am scapăt de ele cu ultrasunetele dar atât că acu…	2013
Azi dimineața am găsit și eu câteva mușuroaie în curtea din spate printre pomii tineri. Ce le-o fi atras? Vor distruge copacii tineri? Care aparat cu ultrasunete este bun? Mulțumesc	2013
aparatul cu ultrasunete e o mare păcăleala eu unul am avut și a săpat cârtița pe lângă el. Nașul meu a avut și el la început a dat rezultat pe urma nu a mai dat (producătorii scriu că rezultatele sunt și în funcție de teren la mine pământul e nisipos rezultate 0) Eu pe unele le-am omorât cu lopata (mi-am făcut păcate dar trebuia să mă apar într-un fel) păzind la mușuroi pe altele le-am omorât cu …	2013
Apropos de ultrasunete ai mei au copiat de la un vecin o idee: cutii de bere cu capacul decupat pe lateral se decupează două aripi scoase la exterior se pune cutia pe o tijă metalică înfiptă în pământ. Aripile decupate fac cutia să se miște la orice adiere de vânt iar cutia clopoțește ceva tija metalică trimițând sunetele în pământ. Nu știu cât de eficient o fi...	2013
mi-a adus mama soacra niște flori care cică ar alunga cârtițele și nu știu dacă din cauza lor sau alt motiv -am mai avut niciun mușuroi. Ce flori sunt?	2013
habar n-am cum se cheamă dar parcă vindea cineva pe un site de vânzări semințe cu 1 ron bucata când o să ajung acasă o să vă pun și poze cu această plantă	2013
Eu am auzit de două plante care cică ar alunga cârtițele Euphorbia latharis și Ricinul dar știu persoane care au ori una ori alta în gradina și cârtitele tot se veselesc pe acolo	2013
La mine le-a adunat pisica.	2013
revin cu pozele promise cred că am greșit când am zis flori sunt niște plante care fac semințe eu am semănat mai multe pe la colțurile terenului meu și pe lângă alte plante din gradină să nu uit de ele și să le smulg sau să le tai cu mașina de tuns iarba este primul an când le am plantat și primul an fără cârtite (dar nu știu precis dacă din cauza prezenței acestor plante) în sfârșit și poza	2013
Da e Euphorbia latharis despre care spuneam că am auzit și eu că ar alunga cârtițele dar sunt și unii de la care nu le-a alungat	2013
unde și cum se găsește această plantă semințe sau cum se înmulțește? sunt interesat și eu și probabil și alții	2013
eu știu că într-un timp se găseau pe okazii.ro cu 1 ron bucata (sămânță). dacă la vară o să am lăstari de dat o să vă spun	2013
mulțumesc anticipat aștept un semnal de la tine	2013
Cu asta scăpați de cârtite. Nu știu însă cum se împacă planta cu grădinile voastre. Poate fi interesantă pentru solar. Plantarea ei pe tot exteriorul solarului evită pătrunderea cârtitelor în interior.	2013
Aparatele cu ultrasunete sunt de departe cea mai ușoară metodă de a scapă de cârtițe și de rozătoare. Dispozitivele sunt fabricate în formă de pironi iar tot ce trebuie să faci este să le înfigi în pământ pentru că acestea să înceapă se emită ultrasunete	2012
Am o curte lângă casă de cca 8 ari cu pomi fructiferi și e plină de mușuroaie de cârtițe. Nu stau în Romania decât 1 luna pe an (în august) dar când merg parcă am valurile Dunării în curte copii se tot împiedică și e și foarte inestetic.	2010
Am auzit că există anumite plante sau arbuști care ar ține departe cârtițele dar nu știu care sunt și dacă știți ceva metode de a le alunga v-aș fi recunoscătoare.	2010
Eu una nu am reușit să scap de cârtițe prin nicio metodă aflată pe internet de la prieteni cunoștințe sau persoane în vârstă... cred că singurul lucru pe care nu l-am încercat a fost să-mi cumpăr un pechinez (care cică m-ar fi scapăt de cârtiță dar probabil și de gazon și alte culturi dat fiind că vânează la tunel...).	2010
În ceea ce privește plantele se spune că plantele de soc bulbii de fritillaria imperialis și euphorbia latharis ar ține cârtițele la distanță pe primele 2 le-am pus în curte pe ultima nu am găsit-o...	2010
Iar ca metode eu am încercat cu fumigene carbid motorină apă pastile anti-cârtițe - nimic nu a funcționat..	2010
Nu vreau să te descurajez... dar dacă dai de vreo metodă care la tine dă rezultate aș fi și eu interesată...	2010
Am vrut să cumpăr și un fel de lampioane cu sistem de încărcare solară cu ultrasunet care le-ar deranja dar nici acela nu funcționează a testat un prieten la el în curte...	2010
și eu am încercat multe metode chiar și capcane speciale pentru cârtițe în care îmi pusesem mari speranțe dar nu am prins nimic...	2010
fritilaria și cârticioara am avut și eu în curte (fritilaria încă mai e) fără rezultat fumigene am folosit și mirosea curtea ca la băile sacelu dar cârtițele și-au continuat activitatea.	2010
nu am încercat si nici nu am de gând cioburi băgate în găuri lama coasei băgată în pământ(orizontal la mica adâncime 10-20 cm) carbid naftalină .	2010
o vecina tocmai mi-a cerut cutiile de bere de la paște cred că vrea să le pună în găuri sau pe bețe iar când bate vântul să vibreze scoată zgomot și să le alunge... dacă funcționează vă anunț.	2010
în schimb ca să-mi protejez bulbii în care am investit bani și suflet confecționez recipiente de plantat bulbii din jumătăți de sticle (de 25 sau 5 in funcție de dimensiunea și numărul bulbilor) pe care le găuresc cu ajutorul unui fier încins (să aibă pe unde ieși rădăcinile și apa în exces) le pun în pământ cu partea superioara la 1-2 cm sub suprafața solului pun puțin pământ în recipient pun bu…	2010
Eu nu am flori (deocamdată) dar e groaznic câte mușuroaie am în curte... când intru pe gradină trebuie să stau atenta să nu-mi sclintesc picioarele. Se pare că nimeni nu știe ce să facă cu animalele astea teribile... și când te gândești că sunt protejate	2010
Nu doar moliile se tem de aceste pastile ci și cârtițele și popândăii. Tot ce trebuie să faci este să introduci pastilele în tunelurile săpate de aceștia iar mirosul puternic va ține mamiferele la distanță.	2010
Am avut și noi problema asta în urma cu vreo 2 ani tare rău îmi părea când vedeam că ne mâncau și distrugeau rădăcinile la salata roșii și tot ce am mai pus prin gradină.	2010
Soțul meu a cumpărat o chestie nu știu exact cum îi spune o lampă solară care se pune pe teren se încarcă cu energia solară și produce un sunet care se pare că le sperie pe animalele astea și dispar. Eu am încercat și cu cioburi de sticlă sfărâmate fin care se bagă prin șanțurile făcute prin pământ sticle de plastic care se pun prin gradină (înfipte pe un băț de lemn subțire) și atunci când adie …	2010
Nu știu exact care dintre metode le-a deranjat cel mai tare pe cârtițe dar am scapăt de ele.	2010
Am mai pus prin gradină și niște pastile care mi s-a spus că sunt pentru așa ceva .	2010
Te rog să-l întrebi ce marca de lampă solară și din care magazin a luat-o. Cred că contează că și prietenul nostru a luat de prin Germania ceva de genul asta dar n-a funcționat.	2010
Grazie	2010
Acum am văzut mesajul	2010
Lampada noatra e identică cu asta am cumpărat-o de la un magazin care vinde produse și obiecte pentru grădini. Am mai spus-o și în primul mesaj am pus și geam pisat foarte mic și pastile pe care le-am cumpărat tot de la un magazin cu produse specifice nu știu exact ce le-a deranjat și le-a determinat pe cârtițe să plece important este faptul că am scapăt de ele.	2010
Mulțam. o să încerc și cu asta am să merg să întreb în giro prin magazine de specialitate lămpile ce le-au luat cunoștințele noastre sunt diverse	2010
Aseară am vorbit cu prietenii noștri și mi-au zis că acasă am mușuroaie peste mușuroaie... ce nervi...	2010
Vă salut colegi, dețin 2500m de gradină și am o problemă: de anul acesta nu știu de unde au apărut cârtițe de fapt cred că este vorba numai de una am urmărit toate tutorialele de pe youtube pe care le-am pus și în practica dar fără succes, probleme sunt că pe unde sapa îmi scoate și planta din rădăcină odată cu moșoroiul de pământ pe care îl face la suprafața dacă aș prinde-o aș duce-o bine mersi…	2010
deci din punctul meu de vedere ... ai o singura soluție să scapi de cârtiță . Prinzi cârtiță și o pui să citească postările tale de pe el forum pline de înțelepciunea anal	2010
Un dispozitiv electronic Radarcan SC 20T?	2010
Dispozitivul anti cârtiță:	2010
începe să emită vibrații intermitent cu o frecventa de 300 Hz timp de 0.8 secunde pe o suprafață de 1000 mp în funcție de starea solului	2010
pământul uscat sau nisipos nu transmite așa bine vibrațiile în cazul acesta fiind necesară montarea a 2 aparate	2010
Reține însă că naftalina este toxică. Dacă ai animale de companie ține-le departe de mușuroaiele în care introduci pastilele.	2010
https://www.radarcan.ro/produsultrasunete/anti-cârtite/aparate-cu-vibrații/radarcan-20t-aparat-cu-vibrații-alunga-cârtitele-1000-mp	2010
Ia în calcul și plantarea unor flori al căror miros nu poate fi tolerat de cârtițe sau de popândăi. Poți crea straturi de lavandă sau narcise	2010
Cârpe îmbibate în petrol sau terebentină	2010
este suficient de puternic pentru a alunga mamiferele nedorite. Tot ce trebuie să faci este să îmbibi o cârpă fie în terebentină, fie într-o substanță pe bază de petrol (motorina pare a fi soluția cea mai eficientă) și să o introduci în galeriile cârtițelor sau popândăilor..	2010
după această tortură diabolică biata creatura vă fugi realmente înspăimântată MÂNCÂND PĂMÂNTUL evident în oricare dintre cele patru colțuri ale universului .	2010
soluția de la postarea precedenta e pe bani ... a mea este pe moka ... deci RECOMAND ...scapi mai ușor așa ...	2010
A folosit un coleg un dispozitiv anti-cârtiță. Fără efect. Și nu a cumpărat unul ieftin.	2010
Bani aruncați spunea. Și eu am una în gradina de legume și nu am reușit încă să o scot.	2010
Tradițional cum făcea și bunicul meu cu sapa. Mă dispera deja dar nu locuiesc acolo	2010
și când sunt în gradina nu dă nici un semn de viață. Dar de fiecare data găsesc mușuroaie noi.	2010
Spor	2010
Și eu am aceeași problema.	2010
Eu cred că vibratoarele alea nu au putere. Dacă am construi noi o chestie care să vibreze pe 300Hz cu o putere de câteva sute de wați nu e mai bine ?	2010
S-a mai discutat pe un topic mai vechi există niște capcane ce se pun la găurile de aerisire ale tunelurilor. Când cârtița iese afară rămâne blocată. Poate fi considerat un act de cruzime dar uneori distrugerile provocate de cârtițe nu pot fi ignorate iar cârtița nu e ca ursul să o muți în rezervație și să scapi e ea...	2010
Încercați cu Lemn de soc în tunele .	2010
Cârtița are un program de sapă cred că de la 7 la 8 dimineața și de la 19 20 seara sau în răsărit asfințit	2010
de prins e greu că ea simte cea mai mică vibrație a solului.	2010
Trebuie să stai nemișcat cu sapa pregătită de multe ori câteva zeci de minute .	2010
Știu că este un gest de cruzime dar și să o lași să iți dea gata toată gradina e un gest de cruzime mai ales la cei care distrug peluza legumele care de multe ori sunt câteva sute de lei răsadurile.	2010
Succes la prins.	2010
Cu bucăți de ceapă băgate în gaură. Cu bucăți de sticlă sparta băgată în gaură. Sau cu așa ceva Dar nu știu dacă este în Romania. Cu ultimele este sigur că scapi de cârtite.	2010
deci din punctul meu de vedere ... ai o singura soluție să scapi de cârtiță...	2010
Mini auschwitz în tunelurile lor sau le inunzi cu ceva câini prezenți lângă tine.	2010
Aparat cu ultrasunete? Deși eu le-am folosit pentru șoricei și degeaba.	2010
Cu un teckel și un westie ai rezolvat treaba.	2010
Da și ai și gradina săpată pentru toamnă	2010
Am încercat cu apa cu domestos.. Câini n-am.. Sună bine treaba aia cu petardele	2010
Cu plasa anti cârtițe dacă ești iubitor de animale dacă nu le dai publicitate cu așa ceva.	2010
Iubitor de animale sunt dar nu de cârtițe. Nu se specifică pentru ce suprafață se folosește un flacon de Asomrat. O să îi sun să văd ce și cum. Mersi!	2010
Dar ce ai cu ele? Sunt inofensive săracele. Uite ce scrie despre ele Înainte de a pune pe fugă aceste mamifere subterane este bine să știi că în cazul cârtițelor acestea nu afectează cu nimic culturile și rădăcinile plantelor din grădină. Cârtițele nu mănâncă plante ci doar melci larve și râme iar movilitele de pământ pe care le scot din loc în loc deasupra sunt un pământ deosebit de fertil fiind…	2010
Eu după ce am cumpărat de la aceeași firmă pastile capcane mecanice plus alte câteva invenții ad-hoc m-am lăsat păgubaș! De câte ori apare un mușuroi proaspăt pe gazon (de regulă după ploi) greblez frumos pământul de mușuroi și îl duc la stratul de flori. Și uite așa trăim amândoi fericiți. După un timp reapare ... și o iau de la capăt. Indiferent de metoda după un anumit interval de timp ele rea…	2010
Nu scapi! Doar toci bănuții... Eu m-am împăcat cu ideea ne toleram reciproc.	2010
Am văzut la cineva o cutie de bere cu gura tăiată și pusă într-un băț înfipt în pământ. Cică la adierea vântului cutia bate în băț și se transmite în pământ pe post de ultrasunete. Cică avantajul e că ultrasunetele sunt neregulate față de cele regulate de la aparatele electronice din comerț.	2010
Capcane la Hornbach pusă pe galeria cea mai recentă adică la ultimul mușuroi. Am scapăt recent 2 bucăți. Una am reușit să o prind vie am inundat galeria la scurt timp după ce a apărut mușuroiul am eliberat-o în pădure. Alta prinsă cu capcana la 24 de ore de la punere. Cioburi naftalină pucioasa ultrasunete ... etc bani aruncați și nervi făcuți.	2010
Anti-cârtiță... Aș fi fost curios ce mai face TOMAC și aparatul lui anti-cârtita... ce succes are acum după un an de testări... Eu continui cu același succes combaterea cu aparatul de mai sus cu vibrații plus încă unul cu ultrasunete... de mare spectacol în continuare vin cârtițele se uită la ele ... și revin ... Anul ăsta am plantat și niște crini scria pe ei anti cârtiță... să vedem cu ce succe…	2010
e o idee...ai încercat tu și ai avut rezultate?	2010
Și eu am avut plin de cârtițe în grădină când am început casa. În timpul lucrărilor s-au mutat în partea din spate unde nu mergea nimeni.	2010
nu mă ajuta propunerea ta....	2010
Eu tot natural am scapăt de ele Este o plantă nu știu cum se numește dar mai târziu am să pun o poză	2010
face câteva flori roșii portocalii seamănă cu niște crini sau mă rog clopoței just?	2010
Exact și când rupi din ea curge ceva sevă alba din ea	2010
să vedem: am plantat 2 chestii de astea... și au și ieșit... să vedem acum	2010
Boli și dăunători eu am observat anul trecut că-și fac treaba mai peste noapte după ce plecam de-acolo (de la grădină acasă..). Eu le-am acceptat prezența și m-au lăsat până la urmă. Vai de ăia ce trebuie să-și facă teren de fotbal!!!	2010
Cum V-am promis de plantele acestea cârtitele ar fugi și pe lună	2010
cum se numește aceasta plantă? Părinții mei au o casă la țară și sunt disperați căci legumele dispar din grădină vara. Când să culegi roadele muncii morcov păstărnac cartofi nu mai găsești nimic. Iți mai rămâne doar lujerul plantei. Mă gândesc că poate reușind să cumpăr aceasta plantă îmi scap părinții de-un stres.	2010
În mod garantat nu cârtițele distrug legumele ci rozătoarele. Cârtițele sunt animale exclusiv insectivore (şi de aceea sunt considerate benefice şi ocrotite de lege).	2010
Ce rozătoare ar putea fi? Mușuroaiele sunt ca și cele de cârtițe. Chiar sunt în dilemă și nu știu la ce să mă gândesc. N-am văzut altceva mișunând prin curte în afară de faptul că tatăl meu a scos din mușuroi cu cazmaua o cârtiță și asta în repetate rânduri.	2010
De exemplu hârciogul are talia unei cârtițe şi îşi face galerii subterane. Spre deosebire de cârtiță hârciogul mănâncă cereale (mazăre fasole cartofi roşii sfeclă etc). Acesta îşi face provizii pentru iarnă şi într-o cămară de hârciog se pot găsi până la 30-40 kg de produse agricole. Există zeci de specii de rozătoare care sapă galerii şi provoacă pagube în grădini. Îţi dai seama că eu nu am de u…	2010
Hârciogul respectiv înseamnă că trăiește bine și-i place în gradina noastră... Asta este... n-avem alternative să-l izgonim.	2010
o idee despre cum pot unii să scape de cârtițe! http://www.youtube.com/watch?v=UdMt62nR3msc sper să meargă acum!	2010
Planta se numește Euphorbia lathyrus Eu o am în gradină și se pare că funcționează. Este o planta bianuală și se pare că trebuie plantată una la fiecare 20-30 m pătrați.	2010
Anul ăsta am plantat și niște crini scria pe ei anti cârtiță... să vedem cu ce succes....Nu există soluții... Pot să îţi spun eu ce succes am avut cu aparatul meu anticârtiţă după câțiva ani de testări: succes total. Aparatul meu anti-cârtiță constă din ansamblul roabă lopată cu care culeg muşuroaiele. Anul trecut în toamnă am cules în total vreo 20 de roabe de pământ provenit din muşuroaiele câr…	2010
Daca ați scapăt de cârtițe e foarte bine dar sfătuiți-mă și pe mine ce să fac să scap de COROPIȘNIȚE ?	2010
pe bunicul soțului meu îl scapă motanul de ele... de când avea câteva luni îl vedeai prin gradina pe burta ascultând atent iar când era sigur de localizarea coropișniței săpa o prindea și o... păpa așa că ce să-ți zic ia-ți motan dresat sau dă căutare pe google că găsești metode băbești științifice de care vrei	2010
Joi seara am capturat un dușman Zău că m-au trecut fiorii când a fost să-l omor că scotea niște chițăituri oribile dar până la urmă i-am dat o lopata-n cap de-a înțepenit Eram chiar în zonă când a început să ridice pământul așa că am înhățat rapid o cazma și l-am scos	2010
felicitări eu niciodată nu sunt pe fază până iau eu lopata nu mai mișcă!!	2010
lasă că în locul lui a sosit urgent soața soțul și s-a apucat de râcâit în același loc :x De fapt nu mă mir la mine e invazie masivă îmi vine să-mi smulg părul din cap dimineața mai ales când dau o tură și găsesc o grămadă de plante cu cracii în sus	2010
de ce nu împrejmuiești zona cu o fundație de cel puțin 60 cm și apoi exterminare în perimetrul tău	2010
Ai înnebunit? Să mă apuc să împrejmuiesc cu fundație de 60 cm o suprafață de 3200 mp?	2010
Dacă nu ai înnebunit acum o să înnebunești în curând	2010
Cam așa ceva! și așa-s pe jumătate dusă ... Tu nu ai cunoștințe pe la fitosanitare? Sau depozite de cereale? Că am aflat de o metodă de combatere dar e greu de procurat substanța	2010
EU am încercat și folosit cu succes două metode batoane inflamabile cu sulf (cartușe cu sulf) și la găuri simple le prindeam cu sapa acum nu am timp să stau la teren dar am destule prinse manual	2010
Anul trecut a prins tatăl meu cu sapa 12 bucăți dar nu pot să stau non-stop de pază... în plus... eu sunt într-un loc ele scurmă în altul :evil: am stat într-o dimineață o oră cu ochii cât cepele la un strat pe care efectiv l-au arat dar și-au făcut apariția după ce-am plecat evident :evil: Cu cartușe cu sulf am încercat o singură dată probabil n-am făcut ceva bine că a fost un eșec. O să mai înc…	2010
dacă faci bine și asta înseamnă că imediat ce dai de gaură nu mai stai să ai pregătit totul doar să aprinzi și introduci cartușul. În caz că ai pierdut ocazia lași gaura deschisă automat va simți aerul că vine de undeva și va veni să astupe la loc imediat după ce astupă în caz că nu ai reușit manevra cu sapa iei un băț și cureți gaura și imediat arunci cartușul. De ce imediat pentru că el acțione…	2010
aha deci cartușele funcționează la gaură proaspăt excavată nu are rost să bag la găuri existente unde revine din când în când după ce le astup eu?	2010
sunt inutile acolo	2010
în sfârșit am găsit poza cu individul care mă sâcâie pe mine cum lucrează cineva cum apare la suprafață se presupune a fi câinele pământului știe cineva ce specie e?	2010
Ce ai tu acolo este Spalax Leucodon și este un distrugător de grădini mănâncă bulbii de la plante roade tot etc. Cârtița este altfel. Tot aud că nu știu ce dăunător este protejat de lege ocrotit etc... BASME. Când vorbiți de ocrotit de lege ar fi OK să specificați și legea ca argument. Vă spun că legea ce reglementează fauna etc este OUG_57_2007 Regim_Arii_Protejate cu modificările ulterioare și …	2010
Mersi de pont cu numele. Din păcate terenul la mine nu e împrejmuit de case care să fie populate așa că oricâte fitile pun se fac alte galerii de la noii veniți	2010
Am fost pe la țară și am venit bolnavă de acolo. Am găsit toți trandafirii mei cu bucăți de rădăcină pe afară și de jur-împrejurul lor numai galerii și șanțuri iar bulbii de gladiolă dărâmați și jumătate scoși de tot afară. Oare până în primăvară or să îmi moară trandafirii? pentru că deja s-au uscat multe crăcuțe din ei sunt afectați Am băgat apă cu pompa pe galerii unele corespundeau între ele …	2010
Ai nevoie să descoperi cât mai multe canele și să furnizezi fir fum masiv preferabil Sulfuros sau ceva care produce un zgomot infernal o petardă chiar și un pistol de capse de perete. Doar așa sau apă nonstop până la urmă se va umple tot și aici vorbim poate și de 8-10 ore	2010
Încearcă cu orice produse din piață DAR NU CU APĂ. Încetați să mai băgați apă pe galerii le ușurați viața... Au fost câteva excepții când cârtița era la capătul galeriei secundare (unde se hrănea) și când s-a băgat apa a ieșit afară. ESTE PUR NOROC. Cârtițele au galerii de drenaj până în pânza freatică galerii ce le protejează la ploi torențiale. Ce apă se bagă pe galerii cu furtunul este incompa…	2010
Deși ești tare aprins da-mi voie să te contrazic. Vecina una doar a avut nevoie și a venit cu ea udă cum ? a văzut gaura a turnat apă a ieșit. La mine din vreo câteva bune la număr 7 au fost cu apă prinse inclusiv una săptămâna trecută. Nu sunt leacuri băbești deși vădit te deranjează ideea aceasta (probabil vinzi ceva asemănător) :? sunt încercări ale unor oameni care își văd munca irosită de ni…	2010
Să merg la țară să văd ce mai pot face.	2010
încă un tunelist proaspăt scos cu ... APĂ ... nu e meritul meu e al mamei	2010
Și eu am găsit un mușuroi ieri... primul. În urmă cu o săptămână văzusem o gaură cu diametrul de vreo 5 cm și mă tot întrebam ce o fi... La noi se găsesc curse (capcane) de cârtițe însă eu nu îndrăznesc să pun așa ceva pentru că fiica mea cred că fuge de acasă dacă omor petul... Așa că sunt în căutare de metode umane cred că o să încerc cu fumigena cu ulei de ricin usturoi și pește macerat. Dacă …	2010
Îți doresc succes cu metodele umanitare. dar să nu speri la prea mult :evil: dacă găsești soluția spune-mi și mie că eu în afară de a avea norocul să fiu prin zonă când scotea mușuroiul să bag repede cazmaua și s-o scot și pe urmă o cazma în cap n-am găsit nici o metodă :x	2010
Am mai citit niște idei la suedezii foarte umani cică nisipul din toaleta pisicii le indispune cumplit (eu din păcate nu am pisica) iar unii recomandă chiar urină pusa în ceva absorbant astfel încât mirosul să rămână. Alții mai feroce au atașat un cablu la mașină de tuns iarbă cu benzină și au adăugat ulei. Cred că un trabant ar fi bun	2010
pune țeavă de eșapament în gaură daca nu ai una care se droghează sigur vă ieși afară și dacă tot nu moare o prinzi și o gâdili până moare de râs :evil:	2010
Ioi ce drăguți sunteți :evil: Culmea e că la mine de vreo 2 săptămâni e liniște și pace oare or fi emigrat? :rugăciune: Ultima găselniță a fost să bag în gaură cât mai adânc cocean de porumb impregnat în motorină. Nu știu dacă are efect că nu mai scurmaseră cam cu 2 zile înainte de a face operațiunea	2010
Indispune... ce însemnă ? Sapă mai departe până unde nu mai miroase ? Adică se mută de colo colo...?	2010
off... a mea.. sau ai mei.. că probabil are familie ... când am avut ocazia să-i dau cu cazmaua în cap mi-a fost o mila... acum a emigrat în zona cu gazon și face la găuri... ca să bag apa în canale îmi trebuie un nou contract cu Rajac-ul.. de exclusivitate ... vreo săptămână cred că aș avea de turnat... partea buna e că nu sapă printre flori încă... eu tot sper să plece... dacă nu și nu.. oi ved…	2010
Să nu râdeți dar am văzut în toamna asta o nouă metodă de combatere în tije metalice de rigips de 50 cm sau mai lungi după caz de exemplu îngropate 30 în sol și vreo 20 afară pui o cutie de bere decupată la partea cu clipsul zgomotul făcut de vânt mișcând cutia se transmite pe tija în jos ce ziceți ?	2010
ale mele făceau ca naiba când se tundea gazonul... le deranja zgomotul și de draci săpau mai tare... chestia cu zgomotul cred că poate avea și efect invers...	2010
Descoperi un canal iar în zona respectivă sapi o groapă circulara mai adâncă. În acea groapă bagi o găleată de tablă sau orice altceva încât marginea vasului să atingă pereții gropii și să fie cu vreo 5 cm mai jos de galeria cârtiței. Peste groapă pui ceva rigid și ermetic încât să nu intre lumina sau zgomot sau mai rău să nu cadă cineva cu piciorul în groapă. Cârtița va circula în voia ei până c…	2010
Dar voi vă amuzați serios cu ele de ce vreți să le exterminați? Bulbii de Fritillaria Imperialis am citit că virgula gonește cârtițele http://www.florisifructe.ro/bulbi-de-fl ... 7/pId-1036	2010
că o să trimit gândul ăla bun să le îndrume și spre gradina ta să te amuzi și tu ca noi :evil:	2010
Nici o șansă să le placă la mine rămân fără dinți la cât moloz am de la o jumătate de metru în jos	2010
și la mine în stratul de trandafiri sunt cel puțin două cârtițe am încercat în multe feluri să scap de ei dar nu am reușit în primăvara am prins unul cu sapa că am observat când lucra dar a apărut altul acum trei săptămâni am cumpărat doi bulbi de fritillaria care miroseau urât și de când le-am plantat nu a mai apărut nici un mușuroi nu știu dacă din cauza bulbilor sau și cârtițele hibernează iar…	2010
eu acum vreo 3 ani am dat o groază de bani pe fritillaria bucuroasă că vor goni dăunătorii cu mirosul lor... din păcate în primăvară târziu văzând că nu răsare nimic din pământ am săpat după ei... am găsit un fel de pastă devorată de niște viermi tare urâței.. așa că mi-am luat gândul de la ei ... eu sunt tare miloasă... nu mă îndur să omor nicio vietate din gradină.. încerc să capturez și să eli…	2010
și mie mi-e mila dar când am văzut că se mișcă mușuroiul așa m-am speriat că am dat cu sapa și l-am nimerit și țipam de toți vecinii au ieșit asta cu fritillaria : de aia am zis că nu știu de ce nu mai lucrează cârtițele :? o să văd la anul deși mari speranțe nu am	2010
Coropișnițele din gradina mea sunt mai multe decât pot mânca doi pisoi. Ai dreptate : și pisoii mei merg în toată grădina și pândesc să le prindă dar nu le mănâncă numai se joacă cu ele	2010
Tocmai că NU am scăpat de ele am învăţat să convieţuiesc cu ele. E o mare diferenţă.	2010
Atunci mă resemnez și eu și învăț să conviețuiesc cu coropișnițele. :evil: În primăvară nu am avut dar probabil că atunci când am adus ranița am adus și locatari noi.	2010
Eu mă refeream strict la cârtițe (cu coropişniţele e altă problemă cu alte soluţii şi probabil la alt subiect).	2010
Exista în comerț o soluție pentru coropișnițe dar din păcate nu mai țin minte numele eu am luat pentru bunica mea la țară acolo sunt multe încât 6 pisici nu le-au făcut față dar după ce a stropit cu soluția respectivă au dispărut.. sigur găsești la fitofarmacii . Dacă totuși nu găsești o să mai uit cum îi zice când mă duc la țară	2010
Eu am cumpărat din comerț niște boabe (porumb dar sparte ) și cu o substanță albasta pe ele. Am pus în gradină dar degeaba. Ori sunt prea multe ori nu a avut efect.	2010
ce am găsit eu ar fi: Sintogrill 5G momeală pentru coropișnițe dar atenție că este toxic pentru pasări și animale	2010
Subiectul cu alungarea cârtițelor din gradină este din nou de actualitate. Are cineva vești rezultate noi. Văd pe internet niște sonde care se înfig în pământ și emit vibrații. A încercat cineva? Are rezultate? Please!	2010
La mine chiar a funcționat metoda adunării mușuroaielor. Cel puțin până acum. Și așa aș fi avut nevoie de pământ de mușuroi că am regretat că nu mai scot.	2010
Unde se poate găsi planta asta? Știe cineva?"	2010
Am citit cu viu interes tot ce s-a scris despre acest subiect și acum pot să spun din practică următoarele: am cumpărat 10 aparate cu ultrasunete și am dat o grămadă de bani DEGEABA am cultivat planta despre care vorbiți.. DEGEABA am inundat galeriile .. DEGEABA am fost special la Viena pentru a cumpără tot felul de soluții.. DEGEABA am folosit un butoi de 25 kg carbid.. DEGEABA am stat la pândă …	2010
Aaaa să nu uit ! Am întrebat pe cei de la Mediu și au spus că nu sunt ocrotite de lege !!	2010
atenție nu trebuie umblat cu mâna goala este foarte toxic . în galerii după ce ați introdus pastilele acoperitele ermetic cu ceva și însemnați locul 3 săptămâni nu consumați nimic din jurul galeriilor	2010
Da mulțumesc știam. Mi-am pus mănuși și mască la gură... este perfect ! Nu mai am cârtițe.	2010
ce-i ăla fosfat de aluminiu? un pesticid insecticid? unde se găsește?	2010
Sunt niște pastile sub forma unor dropsuri de culoare gri păstrate într-un recipient metalic cu închidere ermetică... am înțeles că se folosește în marile depozite de cereale pentru combaterea gărgărițelor. Dacă greșești și inhalezi puțin constați că miroase puternic ca usturoiul stricat.	2010
ai grijă cu greșitul că s-ar putea să nu mai ai ocazia	2010
Nici chiar așa.	2010
și eu ca voi!!! nu mai scap de cârtițe. :x în 9 mp de gazon proaspăt răsărit s-a apucat de tranșee. m-a disperat. până să trec la chestii radicale am pus furtunul cu apă într-un mușuroi și i-am dat apă o zi întreagă și tot n-am umplut galeria. spre seară s-a umplut a dat apa afară și de câteva zile sunt un om fericit! sper să rămân așa în continuare! pentru coropișnițe am folosit într-un an în gr…	2010
Sper că am scăpat. Bună la toți! Am folosit și eu fosfat de Al la sugestia lui Camelia. De 10 zile nu au mai apărut mușuroaie. Sper să rămână așa.	2010
Eficient pentru coropișnițe este Sintogrill 5 G. Se încorporează în pământul de la suprafață."	2010
Mă bucur foarte mult. Poate să mai ai vreun atac dar până la urmă dispar.	2010
Deoarece terebentina este produsă din rășina coniferelor o alternativă bio ar fi să introduci crengi proaspete de brad direct în galerii.	2010
Bună. Cineva scria mai sus că nu ar trebui să ne deranjeze prezența cârtițelor în gradină. Probabil stă la bloc și nu a încercat niciodată să întrețină o gradină (cu gazon cu flori sau cu legume). Am și eu o gradină de vreo 40 mp pe care mă chinui să o aranjez. Am pus gazon câțiva trandafiri și ... câteva sute de lalele narcise ghiocei zambile etc. (ale căror bulbi rămân în pământ 1-2-3 ani). Pro…	2010
Până găsești fosfat de aluminiu (aș vrea și eu pentru cereale) încearcă și pune din loc în loc câteva sticle goale din plastic cu fundul tăiat. Înfige-le cu gâtul în pământ. Orice adiere de vânt va șuieră prin aceste sticle tăiate și cârtițele vor ocoli locul (au auzul foarte fin). E o metodă cam inestetică dar cu rezultate bune. Succes!	2010
totuși unde găsim fosfatul acela de aluminiu? cârtițele mele nu dorm se pare nici iarna	2010
S-ar putea ca ale mele cârtițe să fie surde. Asta a fost primul lucru ce l-am făcut. Au săpat mai departe. :x Vă rog să ne dezvăluiți sursa de fosfat de aluminiu. Eu am aflat că exista în compoziția unor preparate medicale... dar nu le-am găsit. Îi dau și medicamente dacă asta o deranjează și pleacă.	2010
n-am găsit fosfat de aluminiu cu sticlele nu merge... și m-au invadat. toată munca mea se duce pe mormanele de pământ proaspăt săpate	2010
Cred că-s legende toate... eu m-am obișnuit cu ideea după 7 ani... pământul e bun pentru gropile vechi și tot așa... încă mai funcționează aparatele anti-cârtiță și degeaba... o să iau și unul nou ..solar	2010
Sunt acum și niște fumigene contra cârtițelor i-am luat eu mamei ... dar nu le-a folosit încă și nu pot spune dacă sunt eficiente sau nu...	2010
legendă... într-adevăr și fumigenele! am pus anul trecut... am inhalat și eu fum... de am ajuns la urgență... dar DÂNSELE NIMIC n-au pățit! ieri m-am distrat de minune f: le-am pus în găuri bile de naftalină. apoi am pus sticle să le bată vântul în cap! cum vedeam de departe că se mișcă sticla... hop pe ele. mama a prins 2 bucăți. eu am dat cu sapa cu mila și... mi-au râs în nas! dar a meritat al…	2010
Nu sunt soluții. Încearcă la spitalul... de relaxare. Apoi vei vedea în movilițele de pământ niște aranjamente artistice de gradină...	2010
mulțumesc frumos! așa fac...oricum n-am alta soluție. am pus și cioburi de sticlă și coji de ouă... nu ține ! :x acum dacă tot am pus sticle strig în ele poate le deranjez măcar :evil:	2010
Iți repet! Nu există soluție decât conviețuirea pașnică... sau faci 5 copii care să bata mingea în grădină și pleacă singure pe motiv de stres... aici nu glumesc... (însă desigur renunți la grădină faci teren de fotbal)...	2010
dragul meu am deja 4 copii si nici o cârtiță din lume nu mă convinge să-l fac și pe numărul 5. le adopt și pe ele... asta e! :x	2010
hehe.... Mută-i în grădină! Pune-i să bata mingea la capul cârtiței...	2010
AM PUS BOXELE ȘI CEVA ROCK. VIN CU NOUTĂȚI DUPĂ SHOW!	2010
Neeee... Bagă-le manele de alea triste... de ascultare și inimă albastră... emigrează la tropice....	2010
N-AM MANELE...ȘI NU VREAU SĂ MĂ SINUCID ZĂU. DAR E FAIN AC/DC LA ORA ASTA! :evil:	2010
veți da din cap împreună... încearcă TNT High Voltage Highway to hell Back în black ... s-ar putea să le înțelegeți amândoi mesajul într-un mod cu totul special ...	2010
ok... și în pauza de reclamă pun MARLIN MANSON :twisted: :twisted:	2010
să-mi povestești cum au reacționat.... :mrgreen:	2010
eu am planta asta dar ce să fac cu ea ? o rup și o bag pe canale sau o plantez în mai multe locuri?	2010
...ce plantă? ai o variantă salvatoare? pot să enumăr toate variantele pe care le-am încercat în combaterea cârtițelor... și n-au avut rezultate? asta ca să nu vă mai chinuiți și voi.	2010
ok. mulțumesc pentru poză. dar cum o cheamă și cum o găsesc pe plăntuța asta?	2010
cea mai buna metodă și ecologică pentru combaterea cârtițelor este folosirea plantei contra cârtițelor" http://www.okazii.ro/catalog/31368820/P ... TELOR.html succes"	2010
Ați mai aflat ceva împotrivă cârtițelor? Dacă la primăvară nu-mi răsar floricelele fac infarct Oare otrava de șoareci nu merge? :?	2010
avem de furca și noi (eu cumnata) cu afurisitele de cârtițe eu sunt un pic mai fericită că nu am tot timpul ea în schimb a încercat multe variante pentru a le combate însă fără rezultat are 4 aparate cu ultrasunete a pus în canale carbid fumigene speciale pentru cârtițe și nimic :x cea mai eficientă metodă pânda și prinse cu sapa în primăvară ea a prins așa 3 iar eu 1 peste vară situația a fost s…	2010
Nu am citit decât această ultimă pagină dacă repet acest sfat îmi cer scuze. Acum este momentul să se cultive bulbi de Fritillaria imperialis; pe lângă faptul că este o plantă superbă primăvara se spune că alungă cârtițele. Eu cred acest lucru pentru că până să o plantez mi-a umplut cămară cu un miros tare ca de usturoi. Încercarea merită daca nu alungă cârtițele cel puțin veți avea așa zisa Coro…	2010
Sunt pastile contra cârtițelor ce se bagă în găuri și adio cârtițe. Sunt foarte eficiente și de durată. http://www.daky.ro/combatere-cârtite.html	2010
Prostii eficiență 0 nu dispar sub nicio formă	2010
am fost să cumpăr otravă și mi-au zis că nu se găsește că acest animăluț e protejat că sunt pe cale de dispariție. De unde pot lua pastilele că sunt disperată am ajuns să stau la pândă să prind cârtițe	2010
bulbi de Fritillaria am foarte mulți dar nu le deranjează	2010
eu bag furtunul de la butelie și dau drumul la gaz nu știu dacă le omor ce pot spune e că o vreme dispar.	2010
da dar asta înseamnă să-mi dau foc la rădăcinile de la plante oare nu le afectează?	2010
eee acum m-am prins nu dai și foc după aceea poate făceam așa și săream în aer cu tot cu cârtițe	2010
mor de râs era să-mi dau foc	2010
beliți-o	2010
sunteți de coma fetelor!	2010
Parcă văd toată gradina un crater	2010
ce mai că dacă mai plouă mult se afundă cu casă și grădină cu tot juma de metru la ce galerii are	2010
Cum v-ați găsit voi două cumnate așa nebune că parca sunteți surori	2010
exact la asta mă gândeam și eu Irina	2010
hi hi hi hi... pa să știți că ne potrivim super ne completam una pe cealaltă amândouă suntem taur	2010
pe mine și acum mă apucă râsul când mă gândesc	2010
Poate că nu e cea mai plăcută metodă însă câinii și pisicile sunt dușmani naturali ai cârtițelor și ai popândăilor. Dacă introduci o cantitate mică de excremente în habitatul lor dăunătorii vor crede că un prădător se afla în apropiere așa că vor fugi.	2010
Fetelor intru în grupul vostru al celor terorizate de cârtițe. Astăzi când m-am dus să plantez ceea ce am strâns de mai bine de 2 luni am văzut toată grădiniță perforată de mușuroaiele specifice cârtițelor. Mi s-a părut ciudat că mușuroaiele se întindeau până într-o anumită zona iar o mica parte din grădiniță au lăsat-o neatinsă. În gradina mare s-a băgat plugul și nu se vedeau decât brazdele de …	2010
nu le plac spațiile deranjate	2010
mă mir că la mine exact pe unde sap pe acolo fac mușuroaie	2010
pai le place pământul afânat dar nu și zgomotele puternice exemplu tractor	2010
Pai aparatele anticârtițe tocmai pe asta se bazează. Emit ultrasunete pe care le aud numai ele și fug. Dar s-ar părea că astea de la noi sunt rockerițe că nu le deranjează zgomotul :x	2010
un link util aici: http://www.egradini.ro/forum/viewtopic.php?t=9433	2010
Nu știu de ce nu credeți că fosfatul de aluminiu ne vindecă de cârtițe. De doi ani vă spun acest lucru din dorință de a vă ajuta dar din păcate unii spun că sunt legende. Mare păcat că nu credeți.	2010
și unde găsesc fosfat de aluminiu?	2010
Nu pot să vă spun de unde îl cumpărați pentru că nu se găsește în magazin. Fiecare se descurcă cum poate. Am mai spus că se folosește la depozitele de cereale. Trageți singuri concluzia.	2010
Aia e otravă.	2010
Eu în toamnă aveam curtea plină de mușuroaie iar acum 3 săptămâni când am fost la țară am văzut un singur mușuroi. Cred că încă dormeau. Cine știe ce voi găsi când voi merge acum la țară...	2010
Sunt niște pastile care se introduc în canalul cârtiței. Emană un gaz mai greu decât aerul și se duce pe culoare provocând decesul acestora. Până să aflu despre această substanță am folosit printre altele și carbid dar gazul emanat se ridică și nu le deranjează deloc. Răspunsul este DA este o otravă și asta îmi doresc pentru cârtițele mele. Nu mi-am propus deloc să le îngraș !	2010
Și eu am avut doi ani probleme cu ele. Au plecat. Nu știu de ce dar până la urma au plecat. S-au mutat la stradă sau în vecini și au lăsat florile în pace. Mi-au mai ieșit în cuiburile de castraveți... Cea mai bună metodă cică ar fi pânda dar ce facem că greu se lasă prinse... am mai încercat și noi cu batoane cu sulf dar am citit pe undeva nu mai știu acum că nu le-ar place naftalină...	2010
Pai cred că nu le place naftalina că ei țin cu moliile	2010
... la ce se folosește în depozitele de cereale pentru rozătoare?	2010
Riana nu vorbesc din știință îmi dau cu presupusul dar mă gândesc că și acolo se folosește tot împotriva rozătoarelor... șoareci etc... :?	2010
Exact. Pentru rozătoare și gândaci. În contact cu aerul aceste pastile se descompun emanând un gaz toxic care le ucide fără a afecta cerealele.	2010
Camelia eu sunt distrusă din cauza acestor cârtițe. Am văzut că și tu ești din Timișoara te rog dă-mi măcar un indiciu de unde aș putea face rost de aceste pastile la noi în oraș. :rugăciune: :rugăciune:	2010
.Draga mea soțul meu le-a găsit la un depozit din Calea Sagului. Inițial nu au vrut să-i vândă dar și-a folosit eficient argumentele. Până anul trecut îmi aducea aceste pastile un angajat la un siloz dar nu știu pe unde umblă că nu l-am mai văzut. Dacă apare fii convinsa că te voi ajuta cu tot dragul."""	2010
pastilele astea au un regim strict !!!!!	2010
Da! bune pastilele astea. Dar cam nasol că nu putem să le procuram. și eu unde am o cabană la munte e jale cu ele (cârtițele) urmăream un documentar cum prindeau în africa niște rozătoare pe care urmau să le consume cu ... aceeași metodă: stăteau zeci de ore și afumau o gaură iar alți membrii ai familiei urmăreau pe unde o să iasă inamicul dar ei îl consumau la noi nu merită efortul	2010
Riana mai ai cârtițe ? Pot să te ajut cu câteva pastile daca dorești.	2010
Sau se procură o pisică vigilentă precum Molișoara mea care toată ziua stă în grădină și până acum a reușit să prindă 2 cârtițe pe care i le-a dus mamei drept trofeu	2010
da acum că e umed pământul nu fac mușuroaie dar umblă pe sub pământ că le văd canalele și toate plantele le ridică în sus. nu știu câteodată de ce se ofilesc unele plante și când mă uit mai bine ele stau cu rădăcinile la suprafață. m-aș bucura tare mult dacă mi-ai vinde și mie pastile. lasă-mi număr de telelfon pe privat	2010
Riana acum plec la postă.	2010
Camelia nu ai câteva pastile în plus că gradina mea e ca arată... În fiecare dimineața mă chinui să aranjez la loc în pământ plantele ridicate de ele... Nu știu de unde au apărut dar cred că sunt multe că tot terenul e împânzit și plin de mușuroaie. "	2010
la mine e la fel spre disperarea soțului meu cred că e din cauza precipitațiilor abundente de anul ăsta : pământul e afânat și cârtiței îi place să sape la nebunie pentru că anul trecut nu am avut de-a face cu atâtea mușuroaie :?	2010
să vă prezint metoda mea de combatere a cârtițelor! pot s-o și patentez! am aplicat-o acum 3 ani și toată vara după aplicare nu am mai avut probleme! cârtițele au reapărut anul următor dar într-o zonă unde am doar copaci fructiferi iar solul îl mențin tot timpul săpat contra buruienilor deci cârtița nu mă deranjează! trebuie știut despre aceste animale că sunt teritoriale dar galeriile se interse…	2010
cred că este mai puțin periculos să arzi la gura galeriei sulf. rezultând SO2 (anhidridă sulfuroasă) un gaz toxic care sunt sigur că nu va fi plăcut deloc de respectivele animale	2010
pot să-ți dau o grămadă de substanțe care poți să le arzi la gura galeriei! în principiu poți să arzi doar gazul metan obținând monoxid și dioxid de carbon care sunt la fel de letale pentru cârtiță! întrebarea este cum convingi rezultatul arderii să intre cu presiune pe galerii?	2010
Eu am încercat metoda cu ceva fumigene cu sulf pentru combaterea cârtițelor dar nu am avut succes probabil pentru că fumul nu a intrat pe galerii. Aș fi dispusă să încerc și varianta cu gazul la cât sunt de disperată...	2010
Dar trotil ce are? Deci cârtită e teritorială. Înseamnă că vă trebui să o hrăniți regește ca să nu vină alte 3-4 să îi revendice teritoriul? De ce nu turnați voi în galerii ceai de thuia și usturoi? Vă scapă de ele.	2010
blochezi ieșirea	2010
La cât sunt de furioasă acum zău că nu m-aș da înapoi nici de la trotil :x Azi dimineață mi-am găsit cu cracii-n sus hortensia trycirtis bergenia spânz hepaticele etc... să-ți mai spun? :evil: Tu ce-ai face? Cum se face ceaiul ăla de care zici? Chiar e eficient? deși cred că ar trebui să fac în cantități industriale că să ajungă peste tot."	2010
Văd că ești nervoasa... și eu aș fi dacă aș vedea toate cu roatele în sus Se pune la fiert usturoi și crenguțe de thuia... apoi se varsă în galerii.	2010
Cam ce cantități? Cam cât usturoi și tuia la să zicem 10 L de apă?	2010
3-4 căpățâni la 10 L și cam 300 g crenguțe de tuia cu tot cu frunzulițe. Nu pui crengi ci numai crenguțele mici. Doamne ajuta să scapi de ele	2010
Mersi! Cum zici tu Doamne-ajută să scap de ele! Recunosc că m-au adus în faza în care nici măcar nu mai mi-e milă să le omor!	2010
dacă soluția lui funcționează este foarte bine (eu personal nu cred). dacă totuși mai ai probleme și după ceaiul de usturoi iți spun sincer că ar trebui să încerci ceva mai elaborat iar asta nu înseamnă neapărat trotil. trinitrotoluen nu știu de unde poți să îl iei nu știu cu ce îl amorsezi (adică știu cu fulminat de mercur dar pe care la fel nu știu de unde să-l iei...) și în plus cred că o grad…	2010
Aveți idee ce concentrație este fosfatul e aluminiu? să știu ce comandă să dau la fabrica. mi-au scos un trandafir de 2 ori într-o săptămână.. :x	2010
Ceva mai elaborat? Pai în prima fază pornisem de la instalație de-aia cu ultrasunete sau ce naiba era dar se pare că le place vibromasajul :evil: așa că am trecut la vânătoare cu sapa azi am turnat zeama de-aia cum zicea Edel și îmi pregătisem și butelia de gaz pentru metoda Auschwitz :mrgreen: dar așteptam seara să nu fac insolație... și cu seara a venit furtuna :x Așa că fă tu o lista de chesti…	2010
hmm ... despre ultrasunete sunt sigur (foarte sigur adică) că nu funcționează și asta din mai multe motive... despre metoda auschwitz nu știu ce să zic este periculos în primul rând iar efectul este de scurtă durată (poate nici nu am înțeles eu bine cum funcționează treaba cu flacăra fără ce fel de gaz ... ) drept pentru care speram să funcționeze soluția lui edel fiind cea mai puțin nocivă. dacă…	2010
hmm ... fosfat de aluminiu ?!! nu știu la ce îți trebuie așa ceva ... (dar dacă totuși vrei să încerci poți să-l găsești la o fabrică de mezeluri sau ceva ... că ăștia bagă nenorociri în mâncare). ideea mea era cu dioxidul de sulf (care se obține evident prin arderea sulfului care se găsește peste tot cred) deloc plăcut de formele de viață aerobe . pot să vă spun de asemenea că se poate adaugă un…	2010
Pai treaba stă în felul următor... Mușuroaiele (și găurile aferente) unde am turnat zeamă de-aia de tuia și usturoi nu au mai fost vizitate de atunci... în schimb au scos altele noi la vreo 10 m distanță :evil: În concluzie AM NEVOIE URGENTĂ DE UN PLAN B f: Bogdan știu și eu că-i zice trinitrotoluen ideea era alta nu aceea de a demonstra ceva... dar mă luasem de tine din motive de frustrare cauza…	2010
Toarnă în continuare.	2010
.În fiecare mușuroi? Plec la jumulit tuia că a mea e mica doar 1 m plantata anul asta și la câtă zeama îmi trebuie aș lăsa-o fără nici o frunză! :mrgreen: Apropo cam cați litri de zeamă trebuie să torn în fiecare gaură? Ajunge mai putină de exemplu 1-2 L cât să împută zona?	2010
Da nu trebuie decât să nu îi placă zona atât.	2010
Și eu sunt disperat cu cârtițele. Mi-au făcut gazonul pe care l-am muncit literalmente cu spatele (am tras bușteni legați cu funia ca să nivelez terenul) în primăvară praf. În fiecare seară strâng pământul de la 2-3 mușuroaie și rămâne locul curat adică stricăciunile nu-s foarte mari dar când văd în iarbă mușuroiul îmi vine să bag buldozerul după ele. Mi-a spus cineva că lemnul de soc băgat pe ga…	2010
eu am încercat metoda de care vorbeam mai sus cea cu ceaiul de tuia și usturoi dar nu a funcționat din păcate Sunt la fel de disperată că tine	2010
La mine a funcționat ceaiul în sensul că și-au făcut mușuroi în 2 locuri în loc de cel favorit pe care-l curățasem de mai multe ori la cca 2-3m. Aseară am turnat ceaiul azi dimineață erau cele 2 mușuroaie noi. Cred că bag furtunul cu presiune pe galerie diseară .	2010
Războiul chimic începe diseară. M-am înarmat cu fumigene toxice pentru combaterea rozătoarelor de galerii. Îmi pare rău pentru animăluțe și nu aș fi ajuns aici dar alpinariul mi l-au făcut praf și vor continua așa. Timp de 2 luni am încercat toate variantele umane (cele care nu au fost infirmate de antevorbitorii mei) de a le alunga.	2010
Dă-le la cap! Gazează-le! Ale naibii creaturi! Deci nu merge ceaiul de thuia decât să torni mereu mereu mereu... Bine că ai spus că începi războiul. Avem timp să săpăm tranșeele dar să spui înainte de a pocni capsa... să punem căștile de oțel în cap să nu ne atingă schijele . Mai caut pe net... cică erau niște granule ceva care le torni în galerii... dar să văd... cred că singura soluție împotriv…	2010
Pai da dar ce să fac cu coșurile cu plasă de oțel la gazon?	2010
Da... cam greu să pui o plasă dedesubt. E investiție nu glumă.	2010
eu mă dau bătută. nici cu otravă nu a mers. dispar o zi și apar cred că altele. am văzut o emisiune despre ele și să știți că sunt foarte inteligente nu prea ai cum să scapi de ele mai ales că se înmulțesc foarte repede iar puii ajung la maturitate în 35 de zile. dacă ai norocul să prinzi una galeriile acesteia rămânând goale vine alta au mai spus că doar dacă dam cu pesticide în grădină atunci p…	2010
Războiul chimic s-a încheiat aparent cu câteva victime de ambele părți: vechile galerii principale (cu mușuroaie reconstruite zilnic de inamic) unde ostilitățile au fost mai susținute par să fie pustii câteva galerii sunt încă frecventate mușuroaiele apar odată la 2 zile. Din păcate am rămas fără muniție și e cam scumpă: 5 fumigene 25 RON. Dacă trebuie să trag câteva salve în fiecare săptămână pâ…	2010
vezi că același efect dar în cantitate mai mica o are și sulful pe băț cel folosit la vin diferența e că bomba e mai concentrată și difuzează mai bine sulful în galerii. Dar efectul este același	2010
Mi-e și frică să spun că am scapăt de cârtițe!!! Mi-au făcut gazonul numai mușuroaie. Dar s-au dus. Tocmai cumpărasem 6 semințe de Euphorbia lathyrus care au germinat și le plantasem în grădină. Acum plantele sunt înalte dar nu mai sunt cârtițe. Să fi simțit ele ce vreau să le ofer?	2010
și eu am pus una și nu mai am activități dar totuși mă îndoiesc că doar de la ea la mine am pus mult buxus care se pare că are cel mai mare efect	2010
Sulf pe băț am cumpărat însă face foarte puțin fum și se stinge urgent odată pus în galerie. Am greșit eu cumva și acesta nu trebuia ars?	2010
nu se pune în galerie se arde în fața ei și dacă are undeva aerisire o să plece fumul singur înăuntru	2010
Aha păi bun dar asta înseamnă că neapărat trebuie să găsesc și să curat și celălalt capăt al galeriei. Se întâmplă că uneori un capăt al galeriei este la mine și altul la vecinul și dacă nu facem amândoi curent nu merge. M-am grăbit însă să spun că am scapăt azi dimineața 4 mușuroaie noi erau prezente. Cred că o să-mi fac o sculă cu țepi și le voi pândi dimineața pe răcoare	2010
nu e nevoie ele când trec la alt traseu fac o gaură și mai fac una pe ieșirea de la acel traseu deci există cel puțin o aerisire naturală. Cu cât e mai bine ventilată gaura cu atât se va duce mai adânc înainte de a bloca traseul cu pământ	2010
Doamne-ajută că nu am lighioane de felul ăsta vânătoarea voastră de cârtițe sunt ca un serial polițist unde ucigașul tot scapă Dar sincer: chiar trebuie să fie forate enervant :x	2010
M-am grăbit însă să spun că am scapăt azi dimineața 4 mușuroaie noi erau prezente. Doamne ferește-mă și păzește-mă de cârtițe!!! Să nu mai apară!	2010
În războiul din curtea mea cârtițele sunt încă în avantaj. Au reînceput să lucreze la galeriile vechi pe care le lăsaseră în pace vreo doua săptămâni. deși citisem mult că aparatele nu funcționează am fost la un magazin care mi-a promis că-mi dă banii înapoi în timp de 30 zile. Așadar am luat un aparat cu panou solar de 3V (foarte frumos de altfel și chiar mă gândeam că o să-l folosesc și în alte…	2010
râd singură de 10 minute. nu pot insera tot articolul pentru că e prea lung. dar intrați și citiți și voi. http://www.terapiinaturiste.ro/populare-soboli.php....	2010
A naibii să fiu dacă nu încerc metoda! Că ale mele cârtițe scurmă chiar își fac de cap mi-au împânzit mușuroaiele toată grădina :x Eu când văd postări pe topicul asta intru automat dar de apare vreun leac minune... poate o fi asta	2010
Eu cred că pot să închid topicul asta cu: RESPINS. NU S-AU GĂSIT SOLUȚII. În ani de zile am încercat toate soluțiile și am văzut că chiar și soluțiile oferite de unii colaboratori cu mare convingere au fost doar întâmplări fericite... Cât privește aparatele cu ultrasunete sunt toate niște minciuni. Eu am testat vreo 7 bucăți diferite fără vreun succes notabil. Desigur că dacă m-aș plânge unui pro…	2010
sunt tot felul de soluții... totul e să le găsim, și soluția asta e destul de eco. Le alungă nu le omoară! ceva încercat și reușit pot să-ți mai spun, pe la noi se numește cățelul pământului. e o șobolano-veveriță . dar face niște găuri imense. niște conducte cât brațul meu. le torn apă cu sare... multă. vor ieși afară. dar sunt periculoși pentru că sar să muște, că șobolanii atacă la gât, ideea …	2010
Repelent a încercat cineva? Eu am cumpărat dar încă nu le-am pus în galerii ei zic că-s garantate.	2010
da da.... toate-s garantate... Dar nu știu dacă ai remarcat că aceste metode sunt sigure doar la cei care le vând... Niciodată la cei ce le testează	2010
ceva așa probabil: http://www.botaniștii.ro/repelenti/repe ... html?pop=0 dacă e iar o fantezie. le vor studia cu atenție și vor râde de noi... dacă n-or să le placă vor abandona galeria și vor săpa una nouă fix 50 cm mai la stânga	2010
Nu vreau să spun că metoda mea e bună dar la mine a funcționat. Nu mai am cârtițe. Peste drum grădina vecinului este plină de mușuroaie la mine nu este nimic (mă refer la cârtițe pentru că am acum găuri de la șoarecii de câmp) După cum am mai scris am plantat Euphorbia lathyrus care a crescut 0.8m a rămas verde peste iarnă și este foarte decorativă acum iarna când nu sunt prea multe plante. Nu șt…	2010
în general când vrei să combați ceva trebuie să afli cum trăiește. nu e greu de aflat. interesant e că rozătoarele astea sunt deranjate de anumite mirosuri. plantați mult usturoi. eu am pus anul trecut lângă fiecare plăntuță de tomate ardei ... etc și printre morcovi și țelină, pătrunjel. am pus și rânduri și aiurea... și lângă pomi și pe lângă garduri. deranjează dar nu omoară. cârtițele au trec…	2010
tare http://www.rtbf.be/video/v_jardins-et-l ... e practic vedeți asta. e chiar tare!!!	2010
este foarte interesantă tehnica dar parcă mi s-a făcut milă de ele. eu am foarte multe cârtițe și la început eram foarte supărată dar acum m-am obișnuit cu ele. până la urmă e teritoriul lor.	2010
Despre planta Euphorbia lathyrus și cârtițe s-a mai discutat și aici: http://www.egradini.ro/forum/viewtopic.php?t=9433	2010
Azi am scos planta nu a făcut nimic la mine dar poate e doar de la mine un video cu o șmecherie nouă http://www.youtube.com/v/oNiwzx3VtEM	2010
Am primit adresa asta http://www.daky.ro/combatere-cârtite.html a folosit cineva aceste produse? nu sunt foarte scumpe și aș încercă și eu dacă ar fi eficiente că m-au disperat îmi scot toate plantele de prin gradină de la țară!!	2010
Am folosit eu și la mine nu au avut efect. Am încercat ieri o altă soluție . Azi am văzut că nu erau semne că ar fi fost. Vă spun peste câteva zile ce le-am dat și dacă a avut efect.	2010
Știați că nemernicele aste-s și hoațe? :evil: Ieri dimineață am observat într-o tufă de Mentă două fire blegite. Am tras de ele puțin și m-am trezit cu ele-n mână Le-am replantat și seară am mers să le mai pun apă și surpriză... dispăruse jumătate din tufa de mentă! În loc rămăsese doar o gaură și când mi-am băgat degetele să controlez am dat de galerii. Și în toamnă când am plantat mentă sistema…	2010
mie-mi distrug sistematic grădina unde plantez și ud mă trezesc cu mușuroi! le place umezeală și pământul proaspăt săpat nu știu ce să mă mai fac îmi strică toate straturile mă mir că a mai ieșit fasolea că după ce am plantat și udat am găsit tot stratul numai mușuroaie acum la fel cu roșiile le-am plantat seara și dimineață am găsit tot stratul răvășit!! mă dispera că-mi întră și în straturile c…	2010
O săptămâna nu am văzut mișcare deloc. În grădina nu mai e nici una. Am găsit-o cu burtă la soare. Acum mai e una la stradă și trebuie să-i dau papa și ei . Nu pot să scriu aici ce am folosit așa că doar pe pm pot.	2010
trimite-mi și mie pentru că mă dispera te rog!!	2010
mi se pare super complicată procedura și mai e și scumpă! cred că mi-aș prinde nasul în aparatul ăla	2010
în românia sigur ai nevoie de permis port armă pentru așa ceva. nu mai vorbesc că-i posibil să te rânești grav.	2010
Cârtița este un animal util și dăunător în același timp.	2017
Denumire oficială: Talpă europaea.	2017
Descriere: Este un animal complet carnivor, principala sursă de mâncare o constituie râmele, dar mănâncă și melci, insecte adulte și larvele acestora, moluște, miriapode, furnici și ouă de furnici. El apare în grădina noastră, doar dacă are cu ce să se hrănească. Este un super mâncător, poate consumă zilnic o cantitate de două ori mai mare decât propria greutate. Au nevoie permanentă de mâncare, …	2017
Cârtița are o greutate în medie de 80-100 g, o lungime de 14-20 cm, blană este de obicei gri sau neagră, dar au fost găsite animale cu blană galbenă și chiar și fără blană.	2017
Răspândire: Europa și Asia. Vezi harta, sursă Wikipedia.org.	2017
Util și sau dăunător: este un animal în primul rând util, el scade numărul insectelor dăunătoare din grădină, curățând pământul de insecte și larvele acestora, care consumă din rădăcinile plantelor și copacilor, ca de exemplu: coropișnița, cărăbuși, omizi ai fluturelui de noapte, etc…	2017
Este însă și dăunător sau mai degrabă deranjant, când în mijlocul unui gazon încep să apară mușuroaiele. Nu este rar nici cazul în care plantele mai tinere, cu rădăcini firave, sunt dislocate în timp ce sapă tunelul subteran, acestea uscându-se ulterior.	2017
Alungarea: există foarte multe produse în comerț, care alungă sau omoară cârtițele. Majoritatea sunt însă ineficiente sau nu au instrucțiuni exacte, astfel că ele nu se aplică corect.	2017
Important! Înainte de a alunga cârtița, să ne gândim la partea utilă, elimină insecte dăunătoare greu de combătut !	2017
aparate de alungat cu unde sonore de frecvență joasă, cu ultrasunete din frecvența de sub 1000 Hz;	2017
introducerea de cârpe înmuiate cu petrol sau terpentină, care prin mirosul pătrunzător, împiedică cârtița să-și găsească hrană cu nasul lui sensibil;	2017
plasă din sârmă zincată, acesta se instalează subteran în poziție verticală sau și în poziție orizontală sub gazon (acesta nu poate fi folosit în straturile de legume sau flori)	2017
pastile de naftalină introduse în galerie	2017
fumigene pe bază de gaze toxice	2017
am citit și despre metoda în care pe o mașină cu motor în 2 timpi Trabant, a fost legat un furtun pe țeavă de eșapament, iar acesta introdus în gaura cârtiței și pornit motorul timp de câteva minute	2017
otravă pentru șoareci sau șobolani	2017
Soluții BIO și ECO:	2017
plantarea de plante Fritillaria imperialis	2017
Aceasta este mai degrabă o metodă de prevenire a dăunătorilor. Operațiunea se face înainte de plantarea gazonului și presupune plasarea unui strat de sârmă zincată peste pământul nivelat. Stratul de sârmă este apoi acoperit cu un strat nou de pământ de cel puțin 10 cm și doar peste acestea se plantează rulourile de gazon.	2017
sau Euphorbia lathyris, acestea au un miros care alungă cârtițele;	2017
Atenție ! Euphorbia lathyris este o plantă toxică și poate provoca arsuri pe piele, doar prin simplă atingere. Folosiți mănuși de cauciuc.	2017
folosirea de produse bio, îngrășământ bio Ricinito Horto BIO, pe bază de ulei de ricin, care se descompune în sol în 3-4 luni și alungă insectele dăunătoare din grădină, astfel cârtițele nu ne vor vizită grădina	2017
ulei de ricin, se diluează 10 ml în 100 L de apă, și se udă solul din grădina, nu este util direct la cârtițe, această metodă alungă doar insectele pe care le consumă cârtitele	2017
găinațul de la găini, se pune într-o găleată până la jumătate cu găinaț și se umple cu apă, se amestecă câteva minute, după care turnam în gaura cârtiței	2017
bucăți de trestie uscată, se taie bucăți de 8-12 cm lungime, care se introduc în gaură mușuroiului	2017
se înfig în gaura mușuroaielor crengi de brad (cetină) proaspete, mirosul emanat de brad alungă cârtițele	2017
introducerea în galeria cârtiței de flori de lavandă proaspătă, parfumul puternic împiedică cârtițele să găsească de mâncare cu ajutorul nasului și va pleca	2017
punem o sticlă goală de 1L (din sticlă adevărată), jumătate îngropată în pământ, ușor în unghi, în direcția din care bate de obicei vântul, astfel că vântul când ajunge la gura sticlei, va produce un sunet care se propagă prin corpul sticlei în pământ, speriind cârtițele	2017
confecționarea din sticle PET, al unei moriști asemănătoare cu cea din imaginea de mai jos	2017
nu uita să te înarmezi cu multă răbdare. Nici cârtițele și nici popândăii nu vor dispărea peste noapte; chiar și în cazul aparatelor cu ultrasunete va dura cel puțin o săptămână până când vei vedea rezultate. În final vei avea grădina frumoasă pe care o dorești fără a fi nevoit să vătămați aceste animale.	2017
Iată o animație comică despre cum să scapi de cârtițe (este în engleză) : http://youtu.be/fePU5CIHpas	2017
am folosit sapa a fost cea mai eficientă. am încercat cu carbid și nu a mers, cu naftalină sunt în probe , cu metode naturiste pe bază de plante nu a funcționat.	2017
Hi, Hi, ce n-am încercat! Am cumpărat 5 capcane pentru cârtițe. Le-am pus la găuri conform unui filmuleț de pe internet și doamnele cârtițe, le-au ocolit și le-ai acoperit cu pământ. Capcanele au rămas armate. Se pare că soluția cea mai bună este zeamă de găinaț de găină. La o găleată 1 3 găinaț proaspăt de găină și 2 3 apă. Lăsat la macerat 48 de ore și turnat pe galerie câte 2 l de apă găinățat…	2017
Bună seară am și eu o problema toată ograda este plină de cârtițe și hârciogi nu vreau să-i omor dar aș vrea să-i îndepărtez deoarece ar fi unde am doar 50 de m de pădure și nu știu o metodă eficienta dacă știți ceva bun vă rog să mă ajutați și pe mine.	2017
APARATELE PENTRU ÎNDEPĂRTAT ȘOARECI, GÂNGĂNII, CÂRTIȚE, etc. sunt o mare PĂCĂLEALĂ. Nu dați banii pe ele pentru că nu au nici o eficiență.	2017
În fiecare an în sera de legume presar un strat de var , pe care îl întorc cu cazmaua. Așa am scăpat de cârtițe. E singura metodă.	2017
Mi-a zis un domn de la țară să fac o compoziție de cenușă cu apă și să torn în găuri! cică nu le place mirosul de ars, chiar să arunc cenușă pe iarbă . Am încercat și se pare că funcționează , doar că trebuie repetat. Am noroc că am plasa anti cârtițe, dar ies pe lângă gard și pavaj. Împing plasa cu totul în sus. Urăsc orbeții ăștia!!	2017
Avem o casă cu teren de vreo 1000 mp gazon cu brazi înconjurați ! Noi am încercat : aparat, lavandă, naftalină, eucalipt, carbid, usturoi, soluție specială pentru alungare, gazate cu mașină, cetină, nimic nu le-a alungat ! nu vrem să punem otravă sau capcane din cauza că avem 2 câini și 2 pisici care scurmă mereu și umblă pe teren ! nu vrem nici să le omorâm ! tot ies în fiecare zi cel puțin 6 7 …	2017
băgați cu butelia gaz metan, vor dispărea	2017
Șrot de ricin cu făină de porumb, miere de albine sau zahăr. Mănâncă și pleacă.	2017
Am băgat în galerii tot ce miroase urât , chiar și urină de animale mari , dar nu am reușit să le îndepărtez. am găsit în garaj un bidon vechi cu lichid de frână și am trecut la extirpare. După ce am alergat vreo luna în jurul grădinii de la o gaură la altă (sport mio caro) au dispărut complet . Concluzia mea este că : s-au îmbătat jigodiile și mergând aiurea s-au dus la vecinul unde lucrează în …	2017
Eu am folosit altă metodă, am încercat multe și cam mare suprafață, final cu succes aveam un generator de HHO pentru sudură și bag gazul în pământ după foc atenție explozia hidrogenului e cam puternică, și nu că nu mai am dar chiar aș mai vrea să mă distrez puțin unde nu e adânc îți aruncă în aer și straturile și tot de la suprafață… dacă nu e plin de rădăcini pământul! Inițial am încercat ameste…	2017
Cu dinamită ai încercat?	2017
Cum să nu! Aparatele funcționează, doar că în sens invers. După vreo trei săptămâni cred că adunasem toate cârtițele de prin vecini 🙂 Aparatul este de generație mai veche, luat de la Praktiker	2017
Poate ai inversat plusul cu minusul la baterie ! Și în loc să le alunge, a mai chemat vreo duzină ☺	2017
Cârtițele dispar într-adevăr undeva după 3 săptămâni , și dacă vedeți mai multe mușuroaie este pentru că ele încearcă să fugă cât mai departe de vibrațiile aparatului și automat scot mușuroaie, după aproximativ 3 săptămâni nu mai vedeți nici picior de cârtiță, așa am pățit și eu. Eu am luat un aparat ieftin și chiar își face treaba îl am de 3 ani deja și am scăpat de dăunători. Asta este modelul …	2017
Aparatele cu ultrasunete nu sunt bune ,cârtița lucrează fără probleme. Eu am pus plasa tip rabitz cu ochiuri de 1 cm apoi am pus 25 cm pământ peste plasă. Așa am protejat grădina cu legume. Restul gazonului este harcea-parcea.	2017
Offf! Tocmai am cumpărat și noi 3 capcane pentru cârtițe, de pe un site românesc. Una e mai performantă 2 mai simple dar sperăm să dea rezultate. Nimic!!! Sunt tare dezamăgită! Am încercat și cu naftalină și cu carbid. cu gaz cu otravă de șobolani și DEGEABA!!! Nici măcar nu le-am speriat! Nu mai știu ce să fac	2017
cârtițele o mare problema și mulți bani aruncați. Am cumpărat produse fel de fel capcane fumigene soluții urât mirositoare otravă pentru șobolani.. toate sunt bani aruncați pe fereastră. Cred că efectul și l-a făcut un banal tratament: găinațul de găină. Dizolvat în apă, pus câteva ore la dospit și aruncat pe galerii apă de pe găinaț și partea ce rămâne pe fundul vasului. Această metodă am găsit-…	2017
Bună ziua. Aceeași problema am și eu cu micuțele și aș vrea să vă întreb dacă a încercat cineva să bage gaz din butelie după care să îl aprindă de la o oarecare distanță? Poate vi se pare de râs dar întreb și eu pentru că sunt distrus de micii săpători. Când am săpat fundația la casă nu m-a ajutat nimeni iar acum..	2017
Eu de 5 ani încoace rup crengi de soc şi le împlânt în muşuroaiele cârtiței şi nu mai vin dar trebuie făcut în fiecare an pentru că iarna când nu e activitate pe teren apar iarăşi	2017
Aparatele cu ultrasunete o mare cacealma!!!!Nu sunt bune nici pentru cârtițe șoareci șobolani dihori insecte. Reclame mincinoase pe care le credem. Mare plasă am luat cu aceste aparate.	2017
ai perfectă dreptate și eu am luat țeapă cu ele mergeau insectele pe ele	2017
nu dați banii pe aparate, bani aruncați în vânt luați sapa și cu răbdare o să aveți rezultate bune știu din propria experiență	2017
Aparatele cu ultrasunete nu au dat nici un randament pierdere de timp și bani	2017
Pământul excavat de acest animăluț nevăzut este cel mai ecologic. În schimb coropișnița care se mai plimbă printre noi este cea mai periculoasă pentru toate plantele fragede în faza de răsaduri răsărite ( porumb fasole) dar și pentru roșii castraveți varză etc.)!	2017
Cele mai eficace sunt granulele anti cârtițe! Am folosit aproape toate procedeele însă granulele au avut efect minunat. Trebuie doar plasate ca o barieră în jurul proprietății dar atenție să nu prindeți cârtițele în interior!	2017
Eu am scăpat de cârtițe cu capcane asemănătoare Mole și vole care le aveți voi aici ale mele se chemau Sol 3 luate de pe net de la Timișoara. Dacă știi să le folosești adică să le amplasezi pe direcția galeriilor le prinzi fără probleme. Am prins anul trecut 13 bucăți și mai înainte în 2016 8 bucăți și am scăpat de ele. Toți vecinii îmi mulțumesc că le-am stârpit cârtitele.	2017
Am reușit să scap de cârtițe plasând în fiecare mușuroi excremente de câine și granule anti cârtiță (de la farmacie veterinară).	2017
În urmă cu 10 ani am avut în grădina de lângă casă foarte multe cârtițe și vecinii la fel. Am semănat o floare verde cu dungi albe pe frunze, cam de 50cm înălțime și au dispărut cârtițele de atunci și de la vecini. Nu le otrăviți, nu ultrasunete Dumnezeu a dat soluții naturale pentru problemele	2017
Cum se numește floarea aceea? Puneți o fotografie cu ea.	2017
Nu știu momentan și nici poze nu am. Dar o să întreb de o rudă care știe și o să vă scriu. Eu le zic de gheață alți anticârtiță cresc și se dezvoltă în partea a doua a verii	2017
Să nu fie cumva ricin.	2017
Am această plantă dar după câțiva ani cârtița nu se mai îndepărtează de ea, probabil constată că nu–i periculoasă .	2017
A început să crească are doi centimetri dar până își face frunzele cu dungi durează	2017
La mine au răsărit acum au cam 5 cm. Dacă vreți vă trimit pentru răsad. Noi le lăsăm să se coacă sămânța și se scutură singure. Repet nu mai sunt cârtițe nici la vecinii ​de lângă mine.	2017
Bună! îmi puteți da și mie câteva semințe cu frunze dungi? Unui prieten i-a făcut gazonul franjuri! Mulțumesc!	2017
Mare păcat să omorâți o ființă lăsată De Dumnezeu CE deranj face nivelați mușuroaiele este așa greu? Trebuie să coabităm cu toții într-o armonie este un echilibru în univers care trebuie păstrat!	2017
Dacă citiți articolul veți vedea că nimeni nu încurajează eradicarea acestei ființe doar se caută soluții de a o îndepărtă de anumite culturi unde cârtițele pot provoca daune considerabile	2017
Doamna Elena cred că stați la bloc de gândiți așa!! Dacă aveți o grădină în care ați investit mulți bani și multă muncă și nu reușiți să recoltați nimic ați comenta altfel !!	2017
Bun răspuns. Ar trebui să le ia și pe ale vecinilor să le crească în casă știind că transmit turbarea mortală 100%. Așa se învață minte să nu mai mănânce ... Viața e lupta pentru supraviețuire. Altfel și hoții trebuie ocrotiți în definitiv nu iau decât ce le trebuie... Lume nebună...	2017
Poți coabita cu: Gândaci de bucătărie șoareci șobolani..????	2017
Nu mai omorâți nici gândacii de bucătărie trăiți cu ei	2017
Nu cumva ar trebui protejați și șerpii!	2017
Strică rău gradina. Și sunt foarte greu de prins. Pentru cei de la bloc luați-i acasă și faceți fermă.	2017
Dna Elena aveți perfectă dreptate, dar atunci când cârtița în fuga ei după insecte îți distruge plante vie de soi puieți de pomi tineri etc. îți vine să o alungi! Sigur că nimeni nu o vrea în grădină! Mie mi-a distrus foarte multe flori rare! Şi șiruri de castraveți de la un capăt la altul. Noi udăm plantele insectele vin la umiditate și cârtițele la vânătoare după râme etc! În comerț sunt tot fe…	2017
În România toate gângăniile Paraziții infractorii tot ce distrug orice sunt protejați de lege numai omul de rând este pedepsit	2017
Lume proastă și needucată care nu acceptă că Dumnezeu ne-a lăsat să coabitam pe toți pe acest pământ Că este loc absolut pentru toată creația Lui. Egoismul și răutatea domina prioritar oamenii AȘA Că este trist CE se întâmpla cu noi!	2017
Poți să le iei acasă	2017
După o muncă de câteva zile să vezi că e distrus Tot nu prea ești încântat să le iubești. ..	2017
Și dacă distruge tot ce mai mănânci cârtițe?	2017
Fă un tratament cu aspirină E un bun antiinflamator și scade și febra	2017
Nu ai auzit de invazia de lăcuste ce au devastat hectare cultivate astfel provocând foamete precum secetă ! Dacă ai avea mai multe cunoștințe să nu fii deficitară în cunoștințe generale nu ai avea ochelari de cal să știi doar de cuvântul Domnului și nimic altceva. Deschide-ți mintea !	2017
Ha ha ha. După ce bag 20000 lei în gazon acum stau și m-a uit la el cum îl distruge o panaramă de cârtiță . Mai plătesc și rate la bănci pentru gazon. Ia-le acasă Elena	2017
Toți care vorbiți de bine pe acești diavoli stați la bloc	2017
Nu este chiar așa, mie mi-a scos bulbii de la lalele și de la brândușe, mi-a stricat straturile de ceapă și usturoi și multe alte stricăciuni. Eu nu vreau să le omor ci să le gonesc din gradina mea, dar nu știu cum	2017
scuză-mă unde le gonești ? la vecini ? Și de-acolo înapoi ? Nu vedeți că e propagandă de batjocură ? Cârtița nu e decât o specie de șobolan. trebuie stârpite. Folositoare sunt doar râmele pe care ea le mănâncă. Ursul Panda e un drăgălaș dar dezfrunzește cantități enorme de copaci. Deci e un dăunător. În China îi stârpesc. Natura e natură. N-ai ce-i face ori noi ori dăunătorii"	2017
Strica rău scot bulbi afară . Iar unde e semănat e jale. Se mută cu săpatul în toată gradina. Dacă astea nu sunt stricăciuni atunci cum să le spui?	2017
Mi-au distrus jumătate din grădină 4 vițe de vie deosebite (care m-au costat jumătate din pensia mea) răzoarele de roșii sunt terminate să fiu cinstita preferam să mâncam noi roșiile decât să le mănânce cârtițele	2017
Scăpăm pe dracu de bestiile astea sunt unul din cele mai inteligente animale sunt foarte greu de prins	2017
Este cel mai mare inamic al dăunătorilor lăsați-le în pace ele nu distrug culturile	2017
Sper că glumești !	2017
M-am amuzat copios sunteți haioși dar rău de tot. Dar cârtițele dragele de ele sunt foarte bune în grădina vecinului dar nu la mine. Acum să vă spun pățania mea cu ele. Erau în grădina din spatele casei părintești de acolo au ajuns la mine în curte am pus sulf motorină granule de sodă caustică sticlă pisată otravă de șobolani aparate de care spuneți patru la număr așa a ajuns vecina mea să vrea ș…	2017
Urâtă experiență ! Pagubele suportate datorita unei familii de cârtițe să scăpați de ea au fost însutite față de cele ce le-ar fi făcut ele. Vă compătimesc sincer !	2017
Plantați planta numita laptele Cucului eu am scăpat de cărtițe.	2017
Cârtița se hrănește cu insecte dar ruda sa orbetele se hrănește cu rădăcinoase. Îi place usturoiul cartoful păstârnacul bulbi de lalele etc	2017
Eu așa am scapăt de cârtiță: am scormonit cu mâna în cel mai proaspăt mușuroi noi am găsit gaura și am introdus un cucalău ( cocian ) de porumb dat prin motorină și am acoperit groapa. O să mai încerce în alte locuri mai departe dar tot așa se face mai ales dimineața așa în 3 4 ture ai scapăt pleacă la vecini	2017
Eu am scapăt de cârtițe care îmi umpluse gradina de mușuroaie cu motorină am îmbibat câte un cocean de porumb cu motorină și am băgat în fiecare mușuroi și au plecat nu le-a plăcut mirosul de motorină .	2017
CUM SCAP DE MELCII FĂRĂ COCHILIE MĂ DISPERĂ VA ROG DACĂ ESTE POSIBIL. MULȚUMESC !	2017
Cu zaț de la cafea	2017
Mă număr printre cei care suferă daune provocate de cârtiță	2017
Zeci sute de bulbi de lalele mi-au distrus drăguțele de cârtițe chiar cu aparat de ultrasunete instalat! Am încercat și cu batoane de sulf dar zadarnic probabil iubesc grădinuța mea de flori.	2017
Pulverizează șprei în gaura din mușuroi. Repeți daca e nevoie nu îi plac mirosurile tari	2017
Nu omorâți cârtițele! Găsiți soluții eficiente de alungare. Una dintre ele este să o trimiteți prin orice metoda (numai că să fie ortodoxă ) la vecini iar vecinul să facă la fel. Așa s-a rezolvat problema cârtiței și toată lumea va fi fericită în special cârtița.	2017
Cârtiță mea a mâncat toți bulbii de flori este cel mai stricăcios animal și ceapa mi-a stricat-o așa dacă ai un astfel de musafir nedorit ia o sticla alba și așeaz-o în gaura unde a făcut mușuroiul dar n-o astupi și ea nu mai vine așa am găsit pe net. Așa am făcut și n-a mai venit spor la treabă	2017
Doamne Dumnezeule !!! Mă dor ochii de ce cuvinte pot citi pe aceste forumuri !Luați fraților o carte de gramatică înainte de a scrie ce și cum vă trece prin cap !Rușine mare rușine să nu știi limba maternă.	2017
Între semnele de exclamație și cuvinte nu se lasă spațiu niciodată! Așa că mai învață tu limba română!	2017
MAI ÎNVAȚĂ TU LIMBA ROMANA !ÎNAINTEA SEMNELOR DE EXCLAMAȚIE ȘI INTEROGARE SE LASĂ SPAȚIU !!!DOAR DE LA AMERICANI AI ÎNVĂȚAT PORCĂRIILE ASTEA	2017
Să înțelegem căci atunci când scrii pe hârtie de mână dezlegat scrii cuvintele între ele iar semnele de punctuație legat de ultimul cuvânt.. Arată–mi cum pui legat de ultimul cuvânt nu semnul exclamării nu al întrebării nici virgule dar cum pui la sfârșitul propoziției legat de ultimul cuvânt PUNCTUL (.) !	2017
Eu am scăpat de ele cu rahat de câine și granulele din poză băgate în galerii.	2017
Cârtițele fac distrugeri însemnate și sunt greu de combătut Câteva sfaturi ele sunt active în zori Au mai multe galerii de refugiu simt cu precizie pașii noștri și alte zgomote din mediu În liniște deplină li se urmărește activitatea în zori după mușuroaiele pe care le scot Simțind că ceva nu e în regula se refugiază înapoi li se taie calea de refugiu cu o cazma sunt scoase afară capturate și rel…	2017
Cu ce vă deranjează??? Nivelați terenul Dacă v-ar dărâma cineva casa și v-ar și omorî ????? Cârtița afânează terenul și nici nu trăiește unde sunt chimicale!!!	2017
Dacă o prind o cârtiță o mănânc cu fulgi cu tot.	2017
cu păr că n-are fulgi :-):-):-)	2017
Cine mă despăgubește pentru daunele provocate de cârtiță a intrat în cultura de căpșuni și mi-a făcut praf acolo	2017
Cârtiței îi plac solurile fertile însorite și fără exces de apă este utilă prin drenurile pe care le sapă să scape cu ușurință de ea dacă în perioadele de vară nu se irigă o perioada de timp terenul respectiv sau se montează lămpi solare cu ultrasunete mai există o plantă care seamănă cu leandru se pune pe teren și cârtițele evită solurile respective	2017
un dispozitiv solar cu ultrasunete se presupune că este pentru 65mp am pus 3 dispozitive pe o bucata de teren de 200mp au făcut mușuroiul fix lângă lampă ( nu funcționează). De data asta am băgat fumigene pe galerie am pus un gel anticârtițe și carbid pe care l-am udat aștept să văd rezultatul.	2017
Dar bunul Dumnezeu ne-a pus deasupra animalelor ce ar fi dacă ar fi forte mulți câini foarte multe pisici șoareci șobolani lăcuste țânțari etc etc că toate au viață ba chiar avem obligația să ne gospodărim să ne organizam noi suntem stăpânii animalelor nu animalele să ne stăpânească.	2017
Chiar le urăsc	2017
Sapa este cel mai bun leac și sigur împotriva cârtițelor	2017
De ce să scăpam de ele pentru că fac numai bine	2017
Nu vă mai supărați și jigniți puneți în una din găuri o sticlă de sticlă cu gâtul în jos să nu fie astupată cu pământ. Prin galeriile săpate se formează curent de aer care face ca sticla să fluiere zgomot care deranjează cârtița . Eu am probat au dispărut..	2017
De dragul unor orătănii care sunt protejate sau nu dar distrug în totalitate culturile atunci nu mai plantăm nimic și o să mâncăm cârtițe sau pardon căci sunt protejate	2017
Să protejam cârtița câinii vagabonzi dar să ucidem mieii iezii vitele ce sunt necesare consumului populației. Ei așa e corect? Nu toate sunt egale în fata lui Dumnezeu ?	2017
Chiar așa felicitări pentru replică!	2017
EU IUBESC LALELELE ȘI AM DISTRUS PENSIOARA PE ELE CÂRTIȚELE MI-AU FĂCUT PRAF LALELE COPACI TRANDAFIRI. NU MĂNÂNCĂ GLADIOLE. DAR ÎN GRADINA AM MULȚI ȘERPI . TRECE UN PARIU PE LA MINE ȘI CRED CA îi ADUCE DIN PĂDURE. MĂCAR SĂ MAI SCAP DE ȘERPI.	2017
După ce își fac treaba pleacă singure. Nu le mai distrugeți sunt foarte utile pământului.	2017
După ce distruge în totalitate grădina pleacă la vecini să-și continue munca !!	2017
Este un animal folositor. Să-l alungăm da ucide nu. Ce face ea cu o anumită insectă care ne retează răsadul spuneți dumneavoastră care În cărțile din perioada interbelică erau sfaturi pentru agricultori de a aduce cârtiță în grădină să distrugă dăunătorii apoi prinsă și dusă în altă parte Eram atunci grânarul Europei agricultură cu caii și boii	2017
Pământul excava e minunat pentru flori răsad nu-l aruncați.	2017
Cea mai eficientă metoda este să bagi carbid in galeria de sub mușuroi și 2 linguri de apă și să astupi la loc cu pământ. Mirosul le face să plece.	2017
Am mai amintit odată cineva a și dat foc la gazele de carbid (acetilena) și i-a sărit cotețul de găini in aer!!!	2017
Da cu carbid așa am procedat cu succes pe un teren de fotbal dar unde mai găsești? Târnăveni mai fabrică?	2017
Ionele mie mi-a făcut zarzavat gradina . De 10 ani nu mai pun cartofi păstârnac morcovi etc.	2017
Îmi dați și mie câteva ca eu nu am deloc	2017
Dați-mi adresa si vă promit ca în luna mai vă trimit câteva exemplare de care veți fi mândru .	2017
Aveți si gestante ?	2017
Vino la mine grădina e plină de așa ceva	2017
Dacă ar sapa pe deasupra nu m-ar deranja dar așa am gradina plina de mușuroaie!	2017
Ce bine ar fi să sape pe deasupra și la rând :)))	2017
Cei ce stau la bloc normal că nu-i deranjează cârtițele și li se mai par și drăguțe. Să vezi ce drăguțe sunt când îți cară toate rădăcinoasele și lasă doar transe!	2017
În fiecare dimineață mă duc în grădină și fac adunare cu ele. Le indic la ce vecini să sape. Împușc doi iepuri dintr-un foc	2017
Am înțeles că BIBILICILE alungă cârtițele și tot ce trăiește în pământ. Nu suportă zgomotul produs de ele apucați-vă de crescut bibilici și scăpați de cârtițe în schimb consumați o carne foarte bună	2017
Eu am scăpat de ele de când s-a mutat soacra-mea cu noi . Mi-au lăsat și un mesaj de îmbărbătare când au plecat . Păcat . Era așa de liniște	2017
Un sfat simplu și eficient și sigur ca să nu mai facă ravagii în gradina ta este sa vinzi terenul la vecinul.	2017
Le urăsc cârtițele deranjează tot in grădină rădăcini și rădăcinoase	2017
O pisică bună își face treaba împotriva cârtițelor A mea a stârpit tot in grădină acum lucrează și în beneficiul vecinilor..	2017
Cele mai eficace sunt granulele anti cârtițe! Am folosit aproape toate procedeele însă granulele au avut efect minunat. Trebuie doar plasate ca o bariera în jurul proprietății dar atenție să nu prindeți cârtițele în interiorul acestei bariere! Granulele nu le omoară ci numai le face să stea departe de proprietatea ta.	2017
Totuși cârtițele sunt tare drăguțe!	2017
Foarte greu să le scoți dintr-o zonă care te afectează	2017
Am citit că o simplă prezență a unei pisici harnice rezolvă problema !	2017
CU o pisică harnică ca a mea...	2017
Tăiați o sticlă de bere și băgați în gaură de cârtiță	2017
Da puneți anunț cu ele pe OLX 😊 poate se găsește cineva să le ia	2017
Gaze de eșapament de la un utilaj preferabil în 2T	2017
Din experiență cârtița în drumul ei deranjează rădăcini de plante. Care puțin mor. Câinii și pisicile ne-au adus n cârtițe niciun orbete.	2017
Cârtița NU are regim vegetarian de hrană. Ea se hrănește numai cu hrană animală (viermi și alte mici nevertebrate din pământ) deci nu are cum să facă rău rădăcinilor plantelor. Orbetele în schimb atacă rădăcinile. Însă trebuie să facem deosebirea dintre cârtiță (care nu este dăunătoare plantelor) și orbete (care este dăunător).	2017
Azi am încercat cu sulf de ăla ce se bagă la butoaie înainte puneam o bucățică de material textil cu motorină naftalină în vizuină dar tot a făcut săpături noi și cu sapă e ok dar asta e învățat noaptea sapă..	2017
Produc cel mult daune estetice dar în același timp contribuie și la irigare și afânare	2017
Bare metalice înfipte în pământ așa că la un metru lungime și puse cutii de bere alea metalice în capătul lor. Sau pet-uri fără fund gen clopot. La mine a funcționat.	2017
Am auzit că există o plantă dacă o plantezi prin grădină scapi de cârtiță! Euphorbia lathyris anti cârtiță anti cârtiță GARANTAT 100% TESTAT. PLANTĂ CONTRA cârtiței	2017
Aici e vorba de orbete Multă lume face confuzie și dau vină pe cârtiță orbetele distruge tot din grădină	2017
Cel mai eficient este hârlețul stați la pândă când este la început de mușuroi și împlântați hârlețul cu forță puțin orizontal și o să aveți rezultate 100 100.	2017
Este cârtița electronist o nouă specie. În câteva zile va fură și diodele din jucărie.	2017
Am prins o cârtița care tocmai scotea pământ în mușuroi. Când am înfipt cazmaua a avut tunelul în sens opus și a fugit. Am pus repede o sticlă de 0.5L cu apă și carbid în gaură când am căutat după o oră era astupată gură sticlei și pământul bine bătut . Șanț disperat	2017
Încercați batoane cu sulf. Fug și șoareci și șobolanii și cârtițele.	2017
La mine le scot pisicile aproape zilnic găsesc în curte câte o cârtiță!	2017
Salut pot să împrumut și eu o pisica care scoate cârtițele? Plătesc chirie. Dacă sunteți de acord dați-mi un semn vă rog. Mulțumesc	2017
Ieri pe la amiază când era soarele mai tare atunci a început să sape . I-am înfipt țărușul chiar în gaură pe unde scotea și l-am activat pe sunet și vibrație . A mers non-stop în această dimineață am făcut pozele 🙂 . o fi o cârtița și surdă nu numai oarbă :).	2017
Phostixin sau agroxin. Știu. Se găsește greu. Cine are un prieten pe la vreun siloz sau o bază de depozitat cereale . O pastilă în gaură și gata.	2017
Am încercat toate metodele recomandate fără succes. Anul ăsta după ce am săpat și distrus galeriile au mai apărut 3 mușuroaie și atât. Cred că le-a gonit câinele care a tot săpat gropi pe unde simțea mișcare sau poate pisica (nu știu sigur că n-am văzut niciun trofeu)	2017
Am văzut la cineva o pisica afurisită avea dexteritate de a le extrage de pe unde săpau. Procurați așa o pisică și le va împuțina.	2017
Foarte interesant articolul. Se vede încă o dată că fiecare viețuitoare are rolul ei benefic în natură. Nu m-am lămurit încă dacă omul are așa ceva	2017
Îngroapă pe jumătate sticle fără dop în mușuroi. Vântul creează un zgomot pe care cârtițele nu-l suportă și se mută în altă parte.	2017
Care dispariție cele mai rele animale posibile toate grădinile șanț pline și distrug tot de la flori până și pomii par de trei metri cireș a mâncat rădăcinile până s-a uscat. nu le găsesc leacul. am pus pastile pernuțe boabe otrăvitoare. până și cu gaz de butelie. am băgat în gropi. Nimic. de ar fi o minune să scăpăm de ele atunci de ce mai muncim și investim în grădini. să se ducă la cine le au …	2017
Eu cred că cârtițele ar trebui educate să nu facă pagube și să respecte muncă oamenilor	2017
E frumos și bine să pui lavandă de jur împrejur dar cazul meu în jurul casei am 5000 mai cu vie livada de 4 ani vreo 40 de pomi două solarii iar în livadă lucernă . Cum să poți să suporți asemenea animal care am fost nevoiți să înlocuim pomii că a ros rădăcinile lucerna a terminat-o nu spun solar ceapă cartofi. Numai că zic muncă cât cheltuială pentru că tot ce ține de grădină trebuie să cumperi.…	2017
Prietenă mea are lavandă în grădină de jur împrejur (este şi alergică) a încercat şi ultra sunete şi plante speciale de care nu poate scăpa. NU AU NICI UN EFECT. Ținând cont că este operată de două ori de hernie de disc dacă le prinde nu le dau multe şanse.	2017
Cârtițele strică doar în locul în care iese și se formează mușuroiul. În rest ea e animal carnivor. Mănâncă viermi larve coropișnițe râme așa că nu văd să fie așa dăunătoare. Eu le las în voia lor. Dar ce am înnebunit să stau cu sapă după ele prin grădină să le pândesc? Dar ce altă treaba nu am? Mie îmi plac au o blăniță așa lucioasă.	2017
Cârtițele mănâncă doar insecte larve. Altceva taie rădăcinile și mănâncă tuberculii.	2017
Cârtița este un animal drăguț. Creație a lui Dumnezeu. Dacă supără în culturi este un rost în toate. Poate oamenii au invadat zonele lor. Ne putem tolera încă toți pe această planetă.	2017
Pentru cârtițe îngropați sticle de 750ml până la jumătate din 5 în 5 m . Când adie sau bate vântul zgomotul care se produce în sticlă deranjează foarte tare cârtițele.	2017
Mi se pare de toată jenă. Am ajuns în 2017 și unii oameni consideră că sunt stăpânii absoluți ai naturii. În fine Cârtița este un animal protejat prin lege CARNIVOR!!!! Orbetele o rudă asemănătoare este ierbivor și se hrănește cu rădăcini și alte vegetale. Nu îi mai confundați și opriți-vă odată din primitivismul ăsta!	2017
Oameni buni! Cârtița este omnivor! Gândaci larve da. Numai nu cartofi și ceapă.	2017
Înțeleg că nu e unul dintre animalele noastre preferate și că mai fac pagube dar nu putem distruge noi o specie doar pentru că ne-au mâncat cartofii sau ceapa ( care probabil nici nu ar fi trebuit să fie acolo).Dacă dispare o întreagă specie dintr-o anumită zona ( chiar și un sat) și să luăm exemplul cârtiței care probabil se hrănește cu ceva larvă de insectă ( care poate face mai mult rău grădin…	2017
Cârtița strică prin mușuroaiele pe care le face, mie o cârtița s-a jucat așa în primăvară asta de am zis că îmi scoate tot morcovul pătrunjelul și legumele care le semănasem. În fiecare zi o mulțime de mușuroaie noi până a dat Dumnezeu și a plecat la vecin în sfeclă omul supărat că-i scotea sfeclă afară a pândit-o mai multe zile până a prins-o așa am scăpat de ea mi-era frică că vine înapoi și-mi…	2017
Orbetele mănâncă bulbi. Cârtița mănâncă viermi larve râme coropișnițe	2017
Ca hrană cârtița folosește gândaci viermi larve subterane. Doar că dacă întâlnește un obstacol în săpatul ei îl elimină nu-l înconjoară.	2017
Unde o alungi în grădina la altul? acolo nu face stricăciuni? Vă dau un exemplu: în primăvara asta la vecinul meu o cârtiță i-a stricat toată sfecla i-a făcut mușuroaie unul lângă altul aproape toată sfeclă i-a dat-o afară.	2017
Da eu înțeleg foarte bine că sunt pe cale de dispariție dar pe unde sunt aduc pagube strică lanuri de cartofi ceapă și altele	2017
Eu îmi amintesc de vremuri de demult apuse eram copil și o cârtiță a făcut ce știe ea mai bine printre legumele din grădină. Era așa necăjită mama și tată Dar cum să o omorî ??? spunea tata ??? Știți ce a făcut ?? A capturat-o într-o găleată cu pământ a acoperit-o să nu o supere lumina soarelui și a eliberat-o într-o groapa făcută tot de el tata în altă parte a grădinii unde nu avea ce strica.	2017
Ignoranța e o vină! Când e strigată în gură mare e un păcat! Luați o carte de clasă primară și vedeți beneficiile cârtițelor! Mă crucesc ce citesc pe aici! Avem pretenții de grădinari dar nu cunoaștem importantă unui animăluț care afânează pământul	2017
Dacă cârtițele sunt pe cale de dispariție ? Eu nu plâng dacă nu o să mai fie și nu cunosc pe cineva să le vrea pentru că nu ne sunt de folos . dimpotrivă ne fac rău . Așa că poate să dispară din partea mea	2017
Acolo unde trăiesc cârtițe pământul este încă sănătos!	2017
N-are treaba cârtița cu lavandă! :-):-) Lavanda îndepărtează dar nu în totalitate muște țânțari vietăți mici zburătoare! Pentru cârtițe încercați aparatul cu ultrasunete de la Delimano! Eu am de 2 ani și nu avem șoareci cârtițe nimic nimic !	2017
Lavandă în funcție de tipul ei se plantează la distanță de 30-70 cm. Rădăcinile nu sunt tocmai agreate de cârtițe și de aceea spuneam că e bine de făcut perimetru. Bineînțeles dacă erau deja acolo când ați pus lavandă clar vor rămâne acolo că sunt îngrădite practic.	2017
Eu am grădina plină de tufe de lavandă dar și de mușuroaie de cârtițe ! Așa că nu prea merge!	2017
Sincer nu știu legal dar situația pe care eu am văzut-o pe teren este total diferită cu cea de dispariție an de an văd din ce în ce mai multe și în mai multe locuri. fac zilnic 23 de km până la servici și an de an au apărut și în alte locuri decât cele pe care le știam și chiar foarte multe. Mulțumesc că nu am această problema acasă la mine și dacă ar apărea nu aș sta la discuție. sunt animale di…	2017
Soțul meu a cumpărat de pe emag un dispozitiv care din cinci în cinci minute bâzâie. Cu el am scăpat de cârtițe.	2017
Am un motănel Tarzanel le prinde pe toate și le aduce pe scări în fața casei . În rest nimic nu a funcționat	2017
Tăiați mărunt vârfuri de coceni de porumb și îmbibați-i în motorină apoi desfaceți o fiolă de Reldan care pute îngrozitor și turnați peste coceni. Acolo unde apar mușuroaie proaspete căutați gaura lor și puneți cam o lingură din amestec apoi astupați și călcați pământul și fug de rup pământul. Rețeta o știu de la emisiunea profesorului Ghibu: Ce vor plantele.	2017
Și eu am aceeași problema cu cârtitele	2017
Eu am plantat busuioc. Sunt 3 săptămâni și văd că nu mai sapă.	2017
Cu motorină căutați unde are gaură şi puneți cârpe cu motorină nu le place mirosul şi nu mai vin	2017
Dimineața înainte de a răsări soarele ele scot pământ urmărește cu o cazma lași să scoată o dată și când scoate a doua oară sapi numai să nu faci zgomot înainte	2017
Am investit în tot ce se poate pentru a scapă de cârtițe o suma destul de impresionantă dar ele ridicau și tăiau gazonul ( avem rulouri de gazon) în toate direcțiile! Credeți-mă cu MOTORINĂ am scăpat de ele! Încercați și mai vorbim! Căutați gaură în mușuroi și turnați cam un sfert de kg și apoi acoperiți cu pământ! Repetați în toate mușuroaiele! Mirosul se va simți în toate galeriile și ele nu ma…	2017
Să vă cumpărați pastile Delicia sunt de efect dar și cam scumpe. Puteți folosi și pastile de naftalină sau căutați pe net repelent pentru cârtițe. Am avut și noi au mai dispărut dar nu de tot	2017
Cel mai eficient este pânda și când mușuroiul e suficient de mare înfigi hârlețul adânc și scoți mușuroiul cu cârtiță cu tot.. eu am prins ieri una cât palma Să nu ai la tine telefon celular că simt și nu mai sapă.. Vă spun din experiență.. Eu duc o luptă de cel puțin 4 ani și prind pe an 5 sau 6 și mă întreb de unde apar atâtea.	2017
Simplu taie un pet ia partea cu dopul și pui jumătatea tăiată cu gură petului în sus fără dop în movilă de pământ proaspăt săpat. orice adiere de vânt produce vibrații care înnebunesc cârtițele. simplu și eficient cost 0. metodă verificată. le fugărește la sute de metrii de acel loc. cu plăcere.	2017
Eu sunt chiar mulțumit de cârtițe mă gândeam să sap o mică canalizare dar au făcut ele treabă. Am conectat țeavă la cea mai apropiată gaură de două luni mă folosesc fără să am probleme și au fost deja tone de apă	2017
Eu am folosit și fumigene dar n-a dat randament. cursa de cârtițe e cea mai sigură	2017
Fosminii se pune pastilă în mușoroiul proaspăt făcut și o să fiți mulțumită de efectul pe care îl au	2017
Căutați pe net curse pentru cârtițe și cumpărați. Eu așa am scăpat de ele	2017
Curățați mușuroiul până la galerie, băgați o sticlă de bere goală cu gâtul în sus apoi înveliți-o cu pământ lăsând gură sticlei afară 3-5 cm. Intră lumina și acționează că un difuzor toate sunetele de afară se propagă în galerie ceea ce cârtiței nu îi place	2017
Apă cu var turnată în galerii la mine a funcționat	2017
Boia iute uscată clor mucuri de țigară gaz lacrimogen. Una din ele se pune în gaură cârtiței. Tot de pe net știu.	2017
Noi de ani de zile ne chinuiam cu ele! Sincer .. am luat două canistre cu motorină și am turnat-o jos pe margine împrejurul gardului! Și căutați gaura mușuroiului și turnați și acolo apoi astupați cu pământ! Toate aparatele și otrava pusă nu a mers! Acum le-am venit de hac! 😀SPOR!	2017
Un câine șoricar este foarte eficient	2017
Capcanele pentru cârtițe sunt cele mai eficiente. mai ales cele cu acționare mecanică. Le găsiți la comandă pe internet	2017
Eu am un aparat cu sunete anti cârtițe. Funcționează pe baterie. L-am luat de pe Emag, probabil se găsește la orice magazin de construcții și pe net. Mi-a perforat toată grădina năstrușnica aia dar după ce am pus aparatul a plecat	2017
Este aparat solar anticârtițe la praktiker	2017
Cei de la deratizare au niște pernuțe foarte eficiente pentru șoareci la servici am aruncat câteva și am scăpat și de câini.	2017
Pisica nu ajută. Am și pisică și cârtițe. Carbid în gaură și toarnă apă cu furtunul	2017
Iei o sapă mergi în grădina și aștepți apusul.. că atunci încep cârtițele să sape. Și când vezi că sapă o scoți cu sapă .	2017
Da sunt niște vibratoare cu baterie care se înfiptă în pământ de la magazinele de grădinărit. eu am pus vreo 3 în grădina și nu mai scoate acuma.. să fie cârtițele poloneze mai fricoase ca cele din România	2017
Eu am plin de mușuroaie printre pomi am pus după-amiază furtunul cu apă în ultimă groapă la care am văzut activitate, am uitat robinetul deschis peste noapte și dimineața nici măcar o băltuță cred că a săpat până în China.	2017
PET-uri tăiate și făcute aripioare și puse într-un fier-beton de 6-8 mm vezi pe youtube. În toamna m-au disperat. Câte 5-6 mușuroaie în fiecare dimineață. Acum nu mai am. Adevărul e că am și doi căței care umblă prin curte	2017
Vibrația. Rustic și la îndemână: un bat flexibil înfipt în mușuroi și la capătul de afară un flacon gol care va vibra prin lovirea bățului când bate vântul.	2017
Se mai poate pune în loc de carbid pastile pentru fasole au gaze și le omoară se pune câte o pastilă în mușuroiul proaspăt făcut în gaură practic și se astupă deasupra cu o frunză și pământ	2017
Am căutat toată primăvara carbid și nu am găsit decât la butoi de 20 kg! Eu am desfăcut mușuroaiele pus benzină cam 350 ml în fiecare și cu o torță lungă am dat foc simultan la fiecare gaură. După 10 15 min se formează gaze pe galerii se stinge unele flăcări la mușuroaiele și începe bombardamentul! E spectacolul.	2017
ce spectacol frate al treilea război mondial; cârtița este inamicul suprem; bubuială la greu; marele comandant de oști a repurtat o victorie demnă de cărțile de istorie; vezi că niște paraziți nenorociți din aia care-ti pun PROPRIA viață în pericol trăiesc în mațul gros; bagă la greu torțe și benzină și așteaptă-te la ultima victorie înțelepții din trecut aveau dreptate: singurul dușman ești tu î…	2017
Mie mi-a ciuruit efectiv grădina. Cum o fac să plece? Nu vreau să o omor. Pe lângă faptul că e ilegal nu vreau să moară. Dar și de iarbă mea îmi e milă	2017
Îngroapă sticle de sticlă aproape la nivel cu pământul goale fără dop astea fluiera la vânt și le supără. Sau băgați crengi de trandafir în găuri și astupați-le.	2017
Turnați benzină și astupați gaură. nu dați foc	2017
Plantați Ricin Anti Cârtiță	2017
Sunt niște fumigene anticârtițe care se introduc în gaură săpată proaspăt și se dă foc după care se acoperă cu pământ	2017
Cârtitele își sapă galeriile la mai bine de un metru adâncime fac ieșiri la suprafață doar pentru ventilație. Și-s carnivore adică dacă mai strică câte-o rădăcina de pom e din întâmplare că le stă în drum la săpat galerii dar ele mănâncă viermi coropișnițe râme și tot felul de gândaci care încearcă să ierneze în sol nu plante.	2017
Exclusiv ierbivor în schimb e orbetele cățelul pământului. Ăla și sapă la adâncime mult mai mică și e rudă cu șobolanul așa că se și înmulțește rapid. De-aia eu cred că e probabil că ceea ce le da bătaie de cap multora să nu fie cârtița ci orbetele. Ce funcționează la cârtiță nu funcționează la fel de bine la orbete.	2017
Băgată niște balegă uscată în găuri și aprinsă să afume bine galeriile ore bune în șir turnată urină fermentată de vacă sau de porc sau amoniac care iar împute galeriile pe termen lung practicat asta cu asiduitate săptămâni la rând ar trebui să-i izgonească.	2017
Șrot de ricin este șrot rămas după presarea uleiului din semințe ea degajă un miros puternic de la care pleacă cârtițele. dacă este mâncat atunci mor mai multe detalii dacă vrei efect garantat. eu l-am folosit pe gazoane pe lângă casă gospodărească principiul e că este otravă dacă este ingerat tot ce are sânge cald oprește circulația sângelui și mor. Eu am pus alocuri unde nu umblă alte animale i…	2017
Batoane fumigene pe care le găsiți în fitofarmacii.	2017
Cauți o mașină care poluează cât mai tare ( tractor vechi . dacia), cuplezi un furtun la țeava de eșapament, introducând-ul în galeria cârtiței. Astupă gropile făcute la tine și lasă mașină să gazeze cârtițele minim 12 ore. ( turată) sau 24 de ore neturata . Așa am făcut eu după alte 10 soluții care nu au avut efectul dorit. Nu le place mirosul de motorină benzină.	2017
Bagă gaz din butelie pe galerii nu o să mai vină vreo 2-3ani . Sau cheamă jandarmi să-i gazeze mai simplu 🙂	2017
Dacă ai una în curte e bine să mai aduci măcar încă una. Poate se iau la bătaie și se omoară între ele 🙂	2017
Cu crenguțe de soc în gaură se mută în perimetre mai îndepărtate.	2017
M-am mutat lângă un stadion abandonat. Totul a fost ok. Apoi au reabilitat gazonul udat tuns antrenamente. Toate s-au mutat la mine și am încercat absolut orice. Fără efect. Doar activitate zgomot nu am aplicat.	2017
Stai cu sapa și aștepți să iasă cârtița din gaură 🙂	2017
Puneți în găuri cât mai adânc cârpe înmuiate în benzină sau motorină.	2017
Am prins zeci cu capcane pentru cârtițe o bucată a prins pisica și una am surprins-o și am scos-o cu sapă.	2017
Mai sigur decât sapă și răbdarea și sapă nu am găsit	2017
Singură soluție viabilă pe care am văzut-o sunt capcanele pentru cârtițe cu capse gloanțe oarbe. Se montează în capătul galeriei iar când vine cârtița împinge în ea și declanșează capsa. Detonarea îi perforează capul și moare instantaneu. Șocul e suficient de puternic deși la prima vedere nu pare. Au fost și oameni care s-au sinucis cu pistolul cu gloanțe oarbe încercând să facă glume proaste dec…	2017
Cred că e mai bine vorbit cu jandarmii ce au fost în piață și rezolvă problema.	2017
Pastile cu gaz greu !!! Substanță activă fosfura de aluminiu !!! RESTUL E CAN-CAN !!!	2017
Ancorate de pescuit montate pe o sârmă și introduse în gaură..2-3 ancore. O sârmă de max 1 metru în capăt montată o ancora mai mică la o distanță de 30-35 cm o altă ancora mai mare și tot așa în funcție de câte ancore vrei să pui.. capătul sârmei îl legi de un pet ( sticlă de plastic) . Introduci sârmă cu ancore în gaură cu vărul spre exteriorul găurii	2017
Tijă de fier de 6-8 prll introdus un pet până în dop improvizați o aripă două să îl învârtă vântul transmite prin acel fier înfipt în pământ un sunet și pleacă garantat	2017
E o scula ce prinde cârtița fără greș. E nevoie însă de puțină îndemânare și mai ales atenție. Are un arc foarte puternic.	2017
Un pet să bată vântul în el să facă zgomot. La noi nu a ținut. Nici crengile de șoc nu le-au impresionat.	2017
Biluțe de naftalină așa am scăpat eu	2017
Bărbatul meu a băgat ceva artificii rămase de la revelion și de atunci liniște. le-a băgat în mușuroi și a aprins fitilul de atunci nu am mai avut probleme	2017
Nu fac rău doar că taie în rădăcini și se usucă plantele. Eu am toată grădina doze de bere puse în fier și văd că nu mai vin.	2017
Semănați din loc în loc câte o plantă de ricin.	2017
Am această problemă și am recurs la toate metodele dar nici un rezultat magazinele de specialitate spun că nu se găsește nimic pentru ca virtutea sunt protejate prin lege. Pe noi nu ne protejează nimeni	2017
Cârtițele nu fac rău grădinii doar mușuroaiele în rest sunt utile grădinii!	2017
Pisica nu face nimic. Doar prinse. Poate doar vreun câine dresat să sape cu lăbuțele.	2017
Am mai auzit, încă nu am testat ulei de ricin sau crengi de șoc pus direct în gaură	2017
Dacă aveți câini adunați mizeria lor o amestecați cu apă și turnați în gaură. Nu mai vin. Eu așa am scăpat vecinii au și eu nu. Se miră !!!	2017
Pui găinaț de găină la macerat pui apă îl amesteci bine și torni pe găuri câteva zile !	2017
Eu am pus flacoane goale de 2l în pământ lăsăm afară gură flaconului și aerul face zgomot până jos și așa am scăpat de talpae	2017
Fumigen Fostaxin ajută	2017
cel mai eficient ar fi că în fiecare mușuroi să puneți o creangă de trandafiri cu spini. Se rănește la nas și nu mai calcă.	2017
Eu am încercat cu macerat din găinaț de găină. Într-o găleată am pus jumătate găinaț de găină proaspăt luat din coteț și restul apă am lăsat la macerat 2 săptămâni și am turnat în găurile de cârtiță.	2017
Încearcă să bagi furtunul cu apă întruna din găuri și lasă să curgă cât mai multă și noi am încercat această metodă anul trecut nu și-au mai făcut traseu prin curte.	2017
Puneți în găuri bucăți de coceni partea mai groasă îmbibate în motorină și dați-i foc. Vor arde mocnit cu mult fum care se va răspândi în galerie și va asfixia animalele!	2017
Puneți în găuri otravă în pliculețe albastre pentru șobolani. Nu le atingeți cu mâna . La mine funcționează.	2017
Eu de când las cățeii și pisica în grădina nu mai am bine cu un sacrificiu că nici cățeii nu sunt prea cuminți și mai sapă și ei zarzavaturile din când în când!	2017
Mulțumim pentru sfaturi să fie de folos ne dau bătaie de cap.	2017
am grădina plină de cutii de bere puse în tije de fier înfipte în găurile făcute de cârtițe. degeaba tot apar mușuroaie. nu le a făcut nimic nici celebra naftalină.	2017
Fier beton 6 mm grosime 1.5 m lungime se înfige cca. 40-50 cm în pământ iar la partea superioară rămasă liberă puneți cutii de bere goale.	2017
Și la noi e plin de cârtițe.	2017
Vecinul meu a pus bețe din loc în loc prin grădină și în vârf cutii de bere. La vânt acestea se mișcă și sperie cârtițele. A zis că asta a fost cea mai eficientă metodă de a scapă de ele. Puteți să încercați.	2017
Îmbibați o cârpă în benzină sau motorină și băgați-o în gaură făcută de cârtiță apoi astupați gaura și de la miros fug	2017
Eu am plantat săptămâna trecută Fitillaria Laleaua împăratului. Are un miros specific care îndepărtează cârtițele. Cică îndepărtează cârtițele și rozătoarele. Am să văd între timp dacă-i adevărat.	2017
Soluție pentru a scapă de cârtițe: o pisică sau un câine harnic te scapă de cârtița. Dacă nu o metodă foarte practică – în mușuroi cauți gaură și dai cu șprei care are miros puternic pulverizezi în galerie și acoperi cu pământ gaură. Așa am scăpat după ce mi-au distrus un cais cred că au roș rădăcinile și l-am pierdut s-a uscat în al 3-lea an de rod dar am scăpat de cârtițe cu spray. Așa am proce…	2017
rețeta ecologică turnați lichid de toaleta în mușuroaie cârtițele vor părăsi pur și simplu acea locație	2017
nu am reușit să le alungăm cu nimic până nu ne-am luat un câine de talie mică. Apoi au început și pisicile 3 să prindă cârtițe. Așa că doamnele cârtițe s-au mutat pe terenurile alăturate de câțiva ani. Mai apare câte un mușuroi în livada dar nu ne mai fac probleme. Nu a mers cu crenguțe de șoc cu ceas deșteptător cu pet tăiat.	2017
Eu țin minte că oamenii le urau pentru că la cositul fânului dădeau cu coasă în mușuroaie și stricau tăișul. Acum oamenii au motocoase și problema nu mai este valabilă. Dar acum sunt alții care le urăsc pentru că le strică aspectul gazonului.	2017
Pe noi ne-a costat destul de mult amenajarea grădinii. E așa greșit că vreau că grădina să fie frumoasă? Cum am mai scris vreau să plece nu să o omor să se ducă pe câmpul de alături nu la mine	2017
Noțiunea de frumos este subiectivă. Dacă ție îți place să ai un gazon perfect ca din reviste sau de pe stadion treaba ta. Mie nu îmi place de exemplu. Și nu uită un lucru: cârtița a fost acolo înainte să îți faci tu casă. Tu ți-ai pus curtea și casă pe teritoriul lor.	2017
Eu cu un kilogram de Carbid am rezolvat problema cârtițelor	2017
Pune pavele în locul gazonului și sigur scapi	2017
Nu scapi nici cu pavele. a scos unui vecin toată curtea. stau Pavelele acum prin curte că după un atac cu bombe. astea sunt pericol. dacă nu ai noroc să o prinzi în tip ce face mușuroiul și să îi dai în cap sau să se plictisească și să plece singură altă soluție nu prea există	2017
Eu chiar vreau cârtițe. Vreau solul afânat și urăsc insectele și tot ce e mic și mișcă. Win win situation. Întrebare cum fac să atrag cârtițele ? Și să nu îmi ziceți ia-o pe a mea 🙂 Vreau cârtițe vreau pământ afânat nu mă deranjează movilițele din contră. Și nu vreau insecte gândaci etc. Și nu vreau produse toxice în mica mea curte 700 mp asta e clar. Mulțumesc.	2017
În marea majoritate a cazurilor 99% din cei care ne întreabă doresc să știe cum să scape de cârtițe și nu invers :). Dacă doriți să aveți cârtițe în grădină în primul rând trebuie să vedeți dacă în arealul dumneavoastră cârtițele își fac apariția deoarece cârtițele nu trăiesc chiar în toate zonele țării. Dacă nu aveți cârtițe în zona dumneavoastră puteți încerca să populați grădina cu câteva cârt…	2017
De când s-a încălzit afară a apărut și surpriza din grădină: am una sau mai multe cârtițe care își fac de cap îmi lasă mușuroaie și îmi strică gazonul și rondurile cu flori. Vă rog cum pot scapă de cârtițe ce metode aș putea să folosesc să le alung pentru că nu aș vrea să le omor? Nu vreau să pun otravă pentru că am un câine și două pisici care umblă libere prin curte. Va mulțumesc!	2017
Cum scap de cârtițele din grădină metode fără otravă?	2017
un terier pitic.	2017
Încearcă cu carbură de calciu (carbid) pe care îl găsești la magazinele de fitosanitare. Mai încearcă cu vată îmbibată cu motorină sau un produs pe baza de clor se folosește și ca înălbitor și care se introduce în galerii după care se astupă toate găurile de la mușuroaie. Aceste produse doar le gonește. Când ai văzut că nu mai revin cam 2-3 săptămâni scoți vată din galerii (poate produce arsură g…	2017
motorină sau carbură de calciu sigur nu le omoară?	2017
Carbură de calciu în contact cu umezeală produce acetilena care este puternic mirositoare și pătrunde prin galerii. Funcționează că repelent. Cârtițele nu suportă mirosurile puternice și persistente și abandonează acele locuri. La fel ca și motorină clorul sau alte substanțe puternic mirositoare. Se poate folosi și RELDAN un insecticid (se găsește în magazine fitosanitare) care se introduce în co…	2017
Va mulțumesc pentru răspunsuri. Am auzit că ele vin la sol bogat. Mi-a spus o colegă la serviciu că a citit pe undeva că pleacă dacă îndeși în găurile din pământ făcute de ele păr de câine. Știți cumva dacă e adevărat?	2017
Încearcă soluția asta! La mine a funcționat le-a alungat! https://www.youtube.com/watch?v=RAw1zu747Ic	2017
Așa este. Vin la sol bogat umed și afânat. Nici hoții nu vin la o casă dărăpănată. Orice soluție nonviolență trebuie încercată. Cea cu sticlele pet o voi încerca și eu să îndepărtez vrăbiile care îmi ciugulesc mugurii și florile la mazăre.	2017
Unele pesticide sunt bazate pe săpun delicat săpun insecticid sau quassia ceea ce înseamnă că nu lasă reziduuri și pot fi folosite împotriva afidelor omizilor păianjenilor roșii viespilor-fierăstrău și oniscideelor. Dezavantajul acestei opțiuni este că aceste produse nu sunt selective și vor omorî toate insectele care intră în contact cu ele. "	2017
Recomandăm căutarea unor opțiuni pesticide organice care pot fi mai puțin dăunătoare de folosit și nu vor afecta vietățile sălbatice.	2017
Introdu repelenți	2017
Indiferent dacă este vorba de cârtițele care îți distrug gazonul sau de animalele de companie ale vecinului animalele mici pot fi la fel de problematice pentru grădina ta ca și insectele. "	2017
Pentru o modalitate organică de a alunga pisicile încearcă să amplasezi granule de naftalină sau coajă de lămâie sau portocală în locurile lor preferate. "	2017
Dacă aceste metode nu sunt suficiente încearcă un produs repelent care poate fi pulverizat sau împrăștiat în zona în care le place să meargă.	2017
Există de asemenea un repelent sonor care a fost conceput pentru a alunga animalele prin emiterea unui zgomot neplăcut pe care doar acestea îl pot auzi. Aceste produse nu vor alunga doar pisicile ci și șoarecii șobolanii cârtițele și alte creaturi care pot auzi acest zgomot.	2017
