# Supplementary material for: What Is the Attitude of Romanian Smallholders Towards a Ground Mole Infestation? A Study Using Topic Modelling and Sentiment Analysis on Social Media and Blog Discussions
Source: Animals (Basel). 2024 Dec 14;14(24):3611. doi: 10.3390/ani14243611 (PMC11672416; doi:10.3390/ani14243611)
Supplement: Supplementary file 1 [file animals-14-03611-s001.zip › MOLES_CORPUS_EN_v1.csv]

Text	Year
I have bought something with ultrasound before and the performance was poor. I'm curious if anyone has used these nets?	2023
Is it mounted vertically or horizontally?	2023
One way to prevent the appearance of moles is to reduce their food source as much as possible. Reducing the population of these creatures in your yard should reduce the number of moles and discourage the establishment of new ones. 🤣🤣🤣	2023
However, this is not easy to do as huge amounts of insecticide and licensed services must be used to get rid of the insects. Moreover, there are insects that are useful and even essential to your soil.	2023
Should they be buried?	2023
If you put pig dung in the holes... run away	2023
The mole doesn't destroy, it just makes tunnels through the ground. Instead, another relative of hers, the orb, gnaws everything in its path! Root flower bulbs from younger trees and shrubs are very destructive. The mole leaves in its wake strewn with dirt instead of the orbs just open holes straight out.	2023
WHERE THE MOLE DIGS THERE IS THE BEST EARTH.	2023
I have a yard full of canals, but I also have moss, would that be okay?	2023
It is very good!	2023
It means you have loose fertile soil.	2023
🥰 There is also a protected species - Apahida orbs â˜ºï¸ . Mine had many in the yard.	2023
He's fat, don't be blind 🤣🤣	2023
Orbits = mole?!	2023
Dear her! Kind of mole!😍	2023
Just to feel it, my dog â€‹â€‹digs after it to make a train tunnel 😍	2023
Gherlanul!	2023
So called mole. I've never seen it but I know it destroys everything...	2023
Don't forget that we all have to live on this planet including this cute and beneficial animal 💓💓💓	2023
So, it is more effective to reduce lawn moisture by reducing irrigation and avoiding over watering the lawn.	2023
I don't know how beneficial it is but I know that it destroys everything in gardens is the beautiful velvety but destructive mole	2023
God's creation is amazing! This animal as it is without eyes leads a perfect life because it also manages food and everything it needs in its existence. God provides what he needs!	2023
Fences can also be built underground around your yard. They should be deep enough that moles cannot get under them. 😆	2023
The pitfalls are holy low investment and good results.	2023
He destroyed!	2023
In my village it is called the dog of the earth that does a lot of damage to the crops because it eats the roots of the vegetables.	2023
It destroyed my whole garden 😞... Now the cat is on them and is stalking them and the dog, I'm curious if they manage to catch at least one. Anyway, a solution should be found to exterminate them... I have no more potatoes in a garden on the edge of the village and in the garden at home they destroyed everything they could, including trees 😞	2023
His mole😃🤣	2023
Don't forget that we all have to live on this planet including this cute and beneficial animal 💓💓💓	2023
I had one last year. One of the cats helped him out so we could see him up close too 🤣🤣	2023
I haven't seen anything like that either	2023
I have not seen in my life but in the orchard I have only holes and 2 cherry trees are starting to dry. Should I have one of these?	2023
My cats caught one and killed it!	2023
Stop posting like this! And there will be a pandemic from them!	2023
The dog of the earth really jumps at the egg!	2023
If you want to try to get rid of moles without poison or traps you can try to catch them. To force the mole to come to the surface you have to flood the tunnels with water or wait for it to emerge through a trap. However, this is a long and rather difficult process.	2023
Castor oil on a makeup remover cloth.	2023
Another method of eliminating moles from your yard is to use chemicals. There are various poisons available that can be injected into the tunnels. 😳😳	2023
But he's so fat... 🙈 Looks like he's fed well!!!!	2023
The ground dog mole is black and does not shoot at vegetables.	2023
Does he have no eyes?	2023
Chitcanul!	2023
I've never really seen... Strange creature.	2023
Probably the ugliest animal 😩	2023
I put mothballs on them and they still wouldn't go away. What do they not like? At least he would leave!	2023
Fluffy😊	2023
What is it?	2023
In a few holes put carbide and water consistently with water. Same for moles.	2023
This one was brought in because it is not our usual orb which is much smaller and black. It doesn't make a mess, but it still shaves from the garden	2023
It keeps destroying in the garden	2023
These earthlings wreak havoc.	2023
The earth dog.	2023
Well, how did you manage to film it because if it comes to the surface, that is, in the light of day, it dies!!	2023
They are the ones with audio signal	2023
And with solar charging	2023
Audio devices are found	2023
They are moles	2023
The orb is a rodent unlike the mole which is an insectivore.	2023
😊😊😊If placed in the correct positions, all types of traps are effective. If you don't want to kill the mole, there are special traps that just keep it captive.	2023
Wow I've never seen that	2023
the solution is a cat that catches them	2013
They hang on empty plastic cans. The wind whips them around making a noise. It is said to work.	2013
I have a rat puppy that has learned to lurk and catch flies. When I have time, I stalk them when it is high in the soil, you can see how the earth moves. Then with a big hoe I hit hard and push the earth aside, that's the only way you can get rid of them...	2013
anti-mole anti-ferret anti-fox devices (love the thing with the frequencies that disturb them and go away).	2013
there is a certain herb that has been keeping them away for me for several years it works!!	2013
Only we don't grow anything in the yard, we have a lawn and it's unpleasant to see it dusted...	2013
I only know that the mole does not like the sun	2013
Last year I had the whole lawn full of whiteflies, I tried in every way to get rid of them, but nothing bothered them, they were also digging near the machine. They dug up my whole garden, I declared myself defeated and let them go about their business. For years in a row I had Euphorbia marginata in the garden and during that period I didn't have moles, maybe there is something to do with it... …	2013
I can't wait to hear your advice the moles are exasperating us!	2013
The devices have no success! If there is a lot of moisture, they mess up! ( moles ) !!!	2013
I also have a yard full of leeches and someone told me about carbide, but I haven't tested it yet!	2013
I have some anti-mole plants, that's what the plants say	2013
The shutter is opened until the entrance to the gallery is visible. A loud ticking clock is placed and covered with a saucepan or pot to amplify the ticking of the clock. That's how I got rid of moles.	2013
I also tried all kinds of tricks: with firecrackers left over from the successful New Year's Eve or with pieces of carbide used in acetylene generators in car services (or at least they used to be used successfully) I put them in the galleries and as the soil had moisture it gave off acetylene with a specific smell; They probably got tired of the nagging and moved. There is a vacant lot near my g…	2013
I heard there are some devices that drive them away but I don't know the details. I'm lucky I've never had moles	2013
Ever since I have a noisy puppy, of course she runs free in the yard (3000 sq.m.), I don't get any more fleas except by accident (when the puppy sleeps in the house)!!! The puppy is already three years old since she has been with me. I don't think it's a coincidence because I was desperate before. I have a yard next to a river with ravine-like banks. So they had all the conditions to come and go …	2013
I found a good method: I leave it alone and it doesn't really damage anything :D (in any case, in a perimeter about the size of a garden, it's only one, no more, because it's unbearable).	2013
And they have their role.	2013
I saw that a hole is made where he dug and a lot of water is poured in and it comes out. With quenched carbide. Or at sunrise he waits for her and catches her I have seen in others. I tried with water and it worked for me the first time but I felt bad. And they must live. Maybe if he was doing a lot of damage to me I would have thought differently.	2013
I fight her and she still gets help!!!	2013
the old method i think works best i put empty beer cans in some sticks stuck in the ground they say the noise bothers them.	2013
The only valid and not expensive option is to buy wind chimes from the ones for children that I stuck in the ground. Unfortunately, most people are not aware of the advantages brought by the mole. They play an important role in the soil ecosystem and contribute to improving the quality of the land. The galleries allow good aeration of the soil and favor the formation of the fertile soil layer by …	2013
The old people also said that they go out at about the same times of the day: in the morning (around 6), at noon (around 12) and in the evening (around 6). They were sitting and waiting for them. Chicks run on the channels on the surface are sometimes observed.	2013
plant empty half liter plastic bottles without stoppers from place to place to ground level... they don't like it i got away	2013
Our elders had a few more methods: they would look for the hole that led to the canal and put mothballs; they also put diesel hammers in the canals.	2013
I also knew a method of combating it with elderberry, you stick elderberry twigs in the mushroom, they don't like the smell, but they move somewhere else. In my case, for example, now half of the garden is full of moss from meter to meter, some say that it is good for loosening the soil like earthworms... in all evil there is also good...	2013
Nothing works when you're on duty in the garden, have a pickaxe ready and when she digs at dawn at the culvert act forcefully and overturn the culvert stick the cleaver deep (before you scout the aisle so you can follow her down the aisle so she has nowhere to run. I had the only method that worked and when i took her out wow she was a beauty black fur and shiny yard mother in law wanted us to ma…	2013
very welcome this article... I too am interested in what solutions there are	2013
I'm also struggling with devices, a bug appeared between two devices. I took a shovel and when I found the hole he was walking through I filled it with quicklime to see if he would still be willing to dig there. I'm going to look for all the holes and fill them with lime. Last year they ate my beetroot and carrots. I've been pulling weeds all summer but haven't picked anything. Someone else might…	2013
Does anyone really know how to get rid of it?	2013
.... and the same evil mole was picking up a litter right with our cat on top... poor cat... and now she's traumatized as she digs to get the mole out and the bastard carelessly picks up the litter right under her nose...	2013
I have two such devices and this autumn the honorable mole from the garden took out a beautiful mushroom with the respective device at the top!!!	2013
phew! They finished my bulbs by digging them up every time I watered the garden last summer... now I see that I have fewer tulips my beautiful lilies have dwindled... I have no solutions please! Thank you!	2013
I am also interested in such advice, I have tried all the methods but in vain!	2013
they are devices that emit sounds into the ground and leave	2013
we don't know and we have problems with them	2013
These are stories, none of them yield results	2021
At each weed the soil is gently removed by hand to view the gallery. Insert a mothball as deep as possible into the gallery and cover with soil on top. Do this at every moult, the book can't stand this smell and leaves the area. Naphthalene tablets can be found at metal - chemical stores.	2021
I had many moles being close to the forest, but this year I have a puppy (6 months old) who runs and barks all over the yard and I have only seen one mole. The puppy is of common breed but is very energetic.	2021
They are indestructible because they are protected by law although they do a lot of damage going as far as destroying earth dams.	2021
We put fish in the hole and it stopped digging. He says that the smell of fish doesn't disappear for a long time from the ground and they don't like it. I've had it for about a month and I haven't seen it dig anywhere.	2021
You don't really have anything to do, it's all rainwater... even anti-mole devices... pills, drops, anything... I've been fighting for years... the only method is the manual one... I caught more with the hoe ... gallery water hose... when carbide was found... I removed everything with onions from the layer	2020
My brother got rid of them with a plant brought from France. Probably the one listed in number 2.	2020
https://www.pestcontrol-expert.ro/victor-tunnel-mole-trap.html	2020
Choking in all holes at the same time. I also put 2-3 doses in a hole (find the gallery and put deeper). I've been fighting them for 2 years! You probably also stalk them with a pitchfork... They come around the same time. Try it with traps, I've also caught it like that. The neighbor was patient and caught 30 this year. It's invasion! Where the land is fat and always worked, we can't get rid of …	2020
Carbide thinner but safer... atomic bomb!	2020
Who makes the bigger hole? Earth mole or dog? I have 2 kinds of holes, some with holes and some without?	2020
Very good to know!	2020
It worked for me with aluminum cans or plastic bottles placed in sticks where I scoop out soil.	2020
What is the name of that plant? I had it in the garden when I was a child. Moles didn't come to her area	2020
I put everything, it didn't have any effect, I put mothballs and it brought out the mold with the mothballs on top, I put diesel fuel, I put chicken juice in vain	2020
I like them. What if they destroy our lawn. The earth is not ours, dozens of living things live there. Let us rejoice that he gives us what we cultivate to live. We are not the only inhabitants of the earth after all.	2020
And mice and rats... He didn't understand why I was chasing him with the broom... 🤣	2020
I had a motan who hunted moles and brought them to my balcony. Okay...and the neighbors' parrots. I'm on the ground floor...	2020
The cylinder with the hose taken from the stove and put the hose in a gallery and ground next to the hose and turned on the gas. The other nearby mudflats need to be compacted a little so that the gas does not come out but goes through the galleries	2019
I put windmills on them and they worked	2019
I have an alfalfa field it's filled with moles so I can't mow anymore what can I do to let the goats starve?? Fuck them moles, I destroy them.	2019
put dog shit in every litter they will surely leave.	2020
Get rid of Melolontha Agriostes s.a.	2019
Only fresh fish head I didn't try... everything else DOESN'T GIVE ANY RESULTS! I have also tried putting them in boxes and plugging them in soil fumigant for moles ultrasonic device sulfuric acid in a glass mixed with ammonium bicarbonate and a half meter hose so that the gas vapors enter the galleries flooding the galleries... these don't work either a result only with the smoker, I managed to p…	2019
A mechanical table clock plugged with a noise pot	2019
If you have a dog in the yard, get rid of them, drive them away or put gasoline in the galleries! I can't stand them at all, they only caused me havoc, I wish they didn't exist at all!	2019
Don't kill moles they are a help to gardeners they also do damage but it is minor compared to the good.	2019
For me, the ants wreak havoc, they climb the trees and milk the honeybees, and the moles destroy my flowers. Tulips hyacinths daffodils and lilies.	2019
Carbide.	2019
Nothing ecological works	2020
Using 10 hours a week a 6000w audio system with strong bass vibrates up to 5m deep and within a radius of 40 meters I don't have a single mole. This is how we saved the lawn, the garden and the non-concrete parking lot.	2019
There are several types of traps, all slightly different, but on the same principle. The most effective method is the trap. Many people say that trapping moles is ideal.	2019
If the moles give you a headache and you feel that none of the methods suit you, do not hesitate to turn to authorized services!	2019
Let's try putting the psd in and see how it reacts :)	2019
https://www.fara-daunatori.ro/produse-contra-daunatori/anti-cartite/	2019
https://www.fara-daunatori.ro/aparate-anti-cartita/	2019
:-))	2019
Carbide in the holes and poured water to make gases. Plug the hole and it won't come for a few years.	2019
Bottled gas for 4-5 years no longer comes close to the gas stations😊	2019
BufniÈ›a	2019
Turnip tubers put in their holes every time they appear. In time the moles leave. It is a tested method that gave good results.	2019
George, some organic insecticide?	2019
Go at 10	2019
Once I bought a piece of land it seems that man is the only one who can live on that piece of land other beings disappear sad very sad. I don't live in the block, I live in the yard, I don't like the uniformity and simplicity of the lawn, the yard is 1200 square meters and I don't mind a molehill, we all have room on this planet.	2019
I invite you big mole lovers who have been around the block for 5 generations to come and adopt all these wonderful specimens from me. And for those who love natural gardens (without lawns), give me a scythe to the brambles. I have 800 square meters of lawn in the yard plus hundreds of other popcorns and this wonderful animal is wreaking havoc on my investment of over 5000 euros. So stop with the…	2019
It's full of moles at my place, I put mothballs, it didn't drive them away, so I let myself be a pest, they still spoil my flowers, they happen to come out right where the lilies are, but I can't find any bulbs anymore, or they fall into the galleries or they eat them 🤔”	2019
The most angry about moles are lawn lovers. And yet they forget that the lawn is not exactly a natural form of landscape. And here it is imported from the West. What the lawn man does is weed the area to plant two or three varieties of grass... in the same space where the biodiversity had dozens of kinds of plants. A kind of dictatorship of the garden. I say think before you upset the balance in …	2019
Even if it is harmful and spoils my lawn 😬 it is a beautiful animal and very hardworking.😊	2019
The wicks (sulphur bands) used in lit wine barrels and inserted into the galleries.	2019
Mole soil... It's good for potted flowers. Mother planted the flowers only with dirt from the molehills.	2019
A puppy works wonders	2019
We have mice and the dog made the garden a mess. We started yesterday to put a device that makes specific sounds to drive them away (we are not fans of killing them) now we are waiting to see the results. If you are interested contact me privately for more details.	2023
I have the plant that repels moles and I have no more problems	2023
They are small devices for the garden with sounds that only they hear and they leave and never come to your garden!	2023
I had, I put coffee grounds, I work in a place where we also have a coffee machine, I took the grounds with the bucket... I put in the holes... I see that you can no longer see fresh soil with diesel soaked cloth put in the hole fish that if they spoil, they don't like the strong and nasty smells...I have	2023
Moles are useful in the garden, they eat the pests that eat the bulbs or gnaw the stems of the plants.	2023
There are some solar charged garden stakes online that keep all the bugs and animals out of your garden without killing them unless you enjoy killing animals!!!! That the world is full of cretins!	2023
If you have alfalfa, don't leave until you eat all the tulips, daffodils, hyacinths, parsley, carrots. I put everything for several years, I was left with an empty garden for the last 2 years, I put devices that charge in the sun, they never came. But he didn't even have anything to eat.	2023
I put a plant and I can see that it worked! I don't know what it's called, but if you want I can send you a photo	2023
Plant fritillaria in the garden. It is both beautiful and useful	2023
It is the mole that makes tunnels in the earth and raises the mound of earth. The water rat only makes holes in the ground and eats the roots of plants and fruit trees. For the mole is a plant that, placed in the garden, moles disappear. I have it and I would give it to anyone who wants it, but the location is Alba.	2023
Please tell me the name of the plant or post pictures. The moles ate all my flowers that have bulbs and the potatoes.	2023
Trap	2023
Put fish heads in the hole and then cover the place with soil	2023
And to me... full of scumbags!	2023
The anti-mole plant!	2023
The kitties help me even though I feel sorry for them	2023
I tried everything I heard, including sonar, I couldn't escape	2023
PUT ON THE MOTHPHALINE PILLS	2023
You leave a dog in the yard!	2023
There is a plant and the moles leave. A lady sent a picture of the plant, this is a real FFF plant. Picture of Mrs. TATIANA LILIANA OLARIU	2023
I have a plant	2023
Nothing keeps the garden...	2023
I bought some traps and escaped. I caught 17 and got rid of them. I got the trap from Dedeman it's in the form of a ring and when she goes through the ring it locks and gets caught. No trap was more effective than the ring trap. If you want I can take pictures.	2023
It's the orb not the mole I think. Mole as far as I know is beneficial. And the solution would not be to kill or poison them, but to plant flowers that have a smell that removes them, there are many tricks, for example, marigolds, chrysanthemums, wormwood, read online plants that remove pests. I also know that where you find their pits a watch is set, I read they don't come anymore after that. By…	2023
Nothing can be solved, I make everything real.	2023
Big difference between mole and orb first insectivorous orb a rodent that destroys everything it meets.	2023
Powdered lime is bagged in storage	2023
Fish heads put in holes.	2023
Put mothballs in the hole and water	2023
Put mothballs everywhere and they all go away. They don't like the smell	2023
You can ground pepper... that's how I got rid of them. They ate my carrots and parsley 6 years ago	2023
Litter from household birds	2023
You can see that it can be found at specialty stores where you can find herbicide and there are sticks that you stick where there is a hole and it is set on fire and the smoke goes through the holes and there is a white powder that you put on top!	2023
I got rid of moles with anti moles from Dedeman	2023
I poured used oil from the car into the pits and it hasn't appeared since.	2023
There are some solar-charged machines that beep at certain intervals and you won't get moles	2023
Orbits wreak havoc in the garden with any bulb not the mole. On the other hand, the mole exterminates pests from below the ground, which is why we are told to protect it. Orbits look a lot like moles, so we always blame them, even though they're just running around looking for pests.	2023
Elder leaves	2023
There is a device to put in the garden	2023
We also had those devices and they are rainwater, don't give money for nothing.	2023
It ruined my lawn. I tried everything possible	2023
do not do anything with the appliances. A friend spent a lot of money on sophisticated devices and the moles dug right next to them. In the lawn I found some grains (I don't know what they are called anymore) and in the garden I put cloth with diesel fuel in the holes and covered the top with soil	2023
I am a big trouble indeed! I don't have such a big garden, but because there are partially inhabited and poorly maintained properties nearby, all kinds of pests come from there, including these animals. After the mold has come out, I put the soil aside and locate the gallery well. I put bits of carbide in there deeper, poured water and as soon as it activated/smoked I covered with a piece of foil…	2023
I bought the carbide box (really expensive 30 Roni) from the Fermierul store! I'm telling you it works! I was bothered by the newly planted plants. Deal damage!	2023
There are electrical devices that are placed near the dirt mounds dug by moles. They will surely disappear. In this way I removed them and they did not appear again.	2023
Make pinwheels out of PETs stick them into metal rods... as the wind blows the pinwheel makes the rod vibrate... moles are blind and react to noise... instead of pinwheels you can hang pieces of tin that will make noise. .. I don't have problems with them in the vegetable garden... I'm in the orchard where I don't have whirlwinds	2023
In the vent hole I put a little diesel fuel and plugged it with earth. They didn't come anymore.	2023
I guarded them with the hoe at dawn and when the soil jumps up, hit from front to back with the corner of the 2-3 hoe.	2023
Sole sticks planted in the ground.	2023
To accept them.	2023
Last week I managed to get one out I've had them in the garden for a few years and can't seem to get rid of them!! 😪😪😪😪😪😪	2023
It is a plant that removes molesâ€¦	2023
In the morning when the sun rises you lie in wait when you see the earth rise you dig it out with a hoe when it sees the sun die. That's how I escaped!	2023
Nothing works! They destroyed my flower garden, now I'm switching to vegetables!	2023
We bought from Dedeman solar charging devices that make sound and we put mackerel heads in their den! Our cats lay in wait and got out 6 in one day! The neighbor next to us has grass all over the yard and has no problems!	2023
There are some battery operated devices my daughter has in her flower garden.	2023
At the phyto-pharmacy you can find carbide, it is 20 lei, put pieces of carbide in the holes, then pour water and immediately cover the hole so that the smoke produced goes through the earth channels! I had and that's how I escaped	2023
You sell the garden to the neighbors.	2023
Spoke Romanian correctly?	2023
Oh, how good they are, but they are also uncomfortable... with the lice. They rid your plants of pests...	2023
They ate several hundred of my tulips and royal lilies.	2023
Be careful, the mole is a protected animal in Romania. You are not allowed to kill them or fight them with poisonous substances. Only with substances to make them go away!	2023
My father-in-law had in the yard he put some thin concrete iron arracks, not thick, and in the upper end he put empty beer or juice cans. The noise it makes when it blows or blows the wind seems to drive them away. Since then he has no more moles.	2023
Anti mole plant. It can be seeded or replanted if you can procure it. 100% efficiency. It is enough to have 3-4 plants in a garden of 10 square meters (an ar). Lasts over the winter (green).	2023
The mole plant is really good	2023
Attention, the mole is not the same animal as the orb, the latter is the one that steals the bulbs of the plants. The mole is an animal that helps the garden by the fact that it is exclusively insectivorous, so it will consume harmful insects such as weevils for example. In addition, you can thank them for the fact that they aerate the soil more deeply, which you cannot do even by digging deeper.…	2023
The soil removed by the mole is the easiest soil for potted flowers.	2023
The head of the fish placed in fresh muslin and covered	2023
With carbide from Glissando	2023
Buy traps and set on their trail. Put the dead ones in their holes. That's how I got rid of them.	2023
Naphthalene Pills Put in the hole	2023
At Dedeman they have some anti-mole pliers! Very efficient! It is the only solution. The rest are stories. I have tried everything presented here! I only got rid of them with pliers! They destroyed 200 square meters of my lawn! Whoever protects them should pay my investment of 4,000 lei, and frankly, after seeing the money, I love growing it!	2023
Just sow fertilizer	2023
I got rid of them since I put rat bags in each hole two BAGS.	2023
Poor things! I know they wreak havoc in the garden but I feel sorry for them as if I wouldn't want you to kill them! Don't get me wrong!	2023
The mole (Talpa europaea), also called sable, is an insectivorous mammal from the talpidae family (Talpidae) adapted to underground life (geobiont), digging galleries in the ground that form a complicated network that converges towards a central bed.	2023
I put rags with gasoline in the last pits, they left, no more pits appeared	2023
You should be satisfied. I do no harm in return!	2023
I have the whole garden from 10-15cm below the ground, only galleries the size of a ping-pong ball... I don't have moss, but the voids under the ground exasperate me... 700 square meters of garden and I don't know who makes them.	2023
But what do you fight snails with?	2023
Only the cat caught about two others, I am asking them to move to the yard	2023
Garlic with water put in pits	2023
To enjoy them. I'm not doing anything wrong. And the tulips are eaten by other creatures. I have tulips in my garden, but I can see what the moles don't eat.	2023
Wherever the mole passes, it always spoils the peas, beans, and potatoes, and they always dry up.	2023
I planted the Easter flower in autumn (it seems that it can't stand the smell of the bulb). So far I don't see any mole movement but it's still under observation :))	2023
Dog shit in the gallery and then plug them up	2023
Until they come out in the morning 63o and catch them!	2023
He doesn't like lavender, plant some bushes	2023
I put the removed soil aside and put in mothballs and that's how I got rid of them!	2023
I tried fumigant water mothballs... the solution was to guard the mole and with a spade remove the mole when the mole moves. I quickly put her in the bucket with soil on top and relocated her to the bank of a river...there she doesn't bother. I had 4...5 moles daily and all made by a single mole	2023
You have slugs and worms are in the ground looking for them. This is what she eats.	2023
😅… and I guarded the mullet yesterday. I couldn't catch her even though I could see her working. I tried everything: fu carbide naphthalene	2023
Moles live wherever the soil is suitable, with a rich humus content (in deciduous forests, along rivers, swamps, plains, in cultivated and cultivated land, but also in areas with sandy, fixed dunes).	2023
I mashed garlic with shrimp and put in the ventilation holes he had made. Also (now I'm making you laugh like I did) I have a cat who saw me rummaging in the dirt and smelled the mole and pooped in the hole. I haven't seen any signs since. Moles are sensitive to smells. So thanks to my cat for helping me (in her own way). I apologize for the unorthodox way, but it worked	2023
Empty parcel beer cans placed face down on some sticks about 30 cm high. Their noise when the wind blows drives them away.	2023
I have an empty house next door, it filled the garden with mushrooms and I was hoping it wouldn't come to me. Yesterday I saw the first shrew in the garden right next to the fence. I dug to see his hole and see where they go he made the hole about 3 4 meters into the garden then the hole disappeared who knows maybe he came back. Anyway I'll watch and see what I do.	2023
The first time to see if it is a mole or an orb. If it's a mole, it would be good to move it to an orchard or vegetable garden. It doesn't attack the roots of plants or trees. Orbit is a pest in the vegetable garden. That is if you can catch it	2023
some say they escaped by pouring gasoline down the hole	2023
Carbide mom got rid of them is at leroy merlin	2023
At our place, the cat caught about 6-7 in time and brought them up the stairs for us to see! If any more appear, take care. We don't have any more!	2023
Gunpowder smoke	2023
Carbide steam	2023
Put the bottle in and turn on the gas	2023
Wetted lump carbide put on the gallery and plugged	2023
They do their work and leave. In the spring I had 30-40 flycatchers, I left them alone and now they are gone. I put the earthworms to the flowers and we all made peace.	2023
Moles are useful! It's the orbs that do the damage!	2023
Soak a piece of cloth (or a corncob) in diesel fuel and place in the hole (in all) and cover with soil. Possibly a mothball...	2023
Put a lot of glass bottles and they leave like that because there is current in the ground and they can't stand it	2023
Try putting fish heads in the holes	2023
I managed to get them out of the garden with elder sticks stuck in the hole of the fly until they left...it took a while but they never came back	2023
Put frozen fish heads in the holes then plug the holes with soil and after a while it will leave your field... they will run away from the bad smell and leave the area.	2023
In Romania they are a protected species. Don't escape.	2020
Sing them tenderly in the evening. They will come out to listen to you and his! You catch them and take them somewhere else!	2020
Pour concrete	2020
You have no chance by drastic measures alone.	2020
There is a substance at the phytosanitary pharmacy that repels it. That's how we escaped. I don't know his name anymore.	2020
Garlic in garlic cloves...	2020
I prepared a mixture of garlic and hot peppers for them, then put it in the blender and poured it into each hole. Above the hole I also put powdered lime. Another method is to stuff chicken giblets mixed with water or ocean fish heads into the holes. They don't like the strong smell. The garlic, chili, lime, and chicken broth methods worked for me.	2020
The only thing that worked for us was castor oil poured directly on the fungus where the hole is. We had peace for 2 weeks then the rains came and it resumed its activity. We think we have a family of moles for as many flies as we have. All the garden and lawn they ruined.	2020
It's an anti-mole plant it's called Euphorbia Lathyri I have in the garden this year I got rid of moles...	2020
Sow the plant or thin beasts stuck in places with a can of beer cut and placed in the end of the iron. When the wind blows and moves the can the sound it makes hitting the iron seems to drive away the moles.	2020
I have it in the garden and it is effective, I also learned from my neighbor : )https://agrointel.ro/123983/euphorbia-lathyris-planta-anticartite/	2020
Real euphorbia lathyris works!!	2020
We bought the anti-mole device 2 pieces from Lidl. It costs about 40 lei. It has 2 options vibrations and sounds but we keep the devices on both options. We have had them for about a year and they have been very good. Just last week we had 2 more leeches... But we will move them to the area where the new leeches appeared.	2020
It is a plant that has an effect against moles. I don't know what it's called but you can find it on the net if you type in the search just like that... plant against moles	2020
Put sunflower sticks in the holes and it will go away	2020
Put carbide and pour water	2020
I have a cat that catches moles and woodchucks...	2020
I don't have any in the garden anymore because my shepherd digs the galleries and spoils them. 🤔”	2020
A few sticks stuck in the ground at the end of which you stick PETs on top. The wind will disturb them through the vibrations transmitted through the sticks stuck in the ground. We saw this in MaramureÈ™ and Apuseni.	2020
Good evening, I know I am a protected species. I just want them to migrate somewhere else as I just seeded the garden and I don't want any molehills. I will try the anti-mole device.	2020
If it's a lawn and you don't want it to be disturbed, the only solution and the one I tested is netting 10 cm under the lawn, the rest are stories. In the rest of the garden, I collect the soil from the grass and until the next more abundant rains, they only do their work under the grass.	2020
They are protected animals 🤔·â€â™€ï¸	2021
Orbs maybe? The mole does no harm eats insects the larvae of pests and others	2021
The mole works wonders. I had a thuja nursery and in a few nights he arranged for me over a thousand pieces. I guess it was a good thing because otherwise I might have gotten damn rich.	2021
Delicia pills gr.0	2021
The body is cylindrical and the fur is velvety black; the forelimbs are short, with strong claws adapted to digging, and the head is conical, with an elongated snout and very small eyes; the pinnae are missing, and smell and hearing are very fine.	2021
It feeds mainly on earthworms, but also on adult insects and their larvae, terrestrial molluscs, millipedes and ants.	2021
Move the solar 🤔·â€â™‚ï¸😳	2021
Dig a mole hole, put one hundred grams of liquid sulfur and plug the hole	2021
I want stolons	2023
Aluminum Phosphide!	2023
This is how we drive moles out of the plantation	2023
Traps from Dedeman	2023
The mole is useful by destroying many larvae in the soil, loosening and improving internal water drainage.	2023
Moles are completely carnivorous animals (vermivores, insectivores). Always controlled by the need and appetite for food, they eat any living things they find digging in the ground or less often on the surface of the soil.	2023
Among the insects, coleoptera (beetles, etc., especially their larvae, which live in the ground), predominate in food, dipterans (subterranean fly larvae, especially from the families Bibionidae and Tipulidae), less lepidoptera (caterpillars of moths, etc.), hymenoptera and orthoptera (beetles).	2023
Due to the intense metabolism and the low calorie content of the food, moles eat a lot and incessantly and are always possessed by the need for food.	2023
Hello, I sent you some catches after google so you know that I made a head of mackerel fish and that's how I got rid of the moles. I put them in reverse so you read them from bottom to top. Try this and you will get rid of them. A good day.	2023
Learn to live with them...they don't do much damage...they are protected!!	2023
I have from TURKEY a plant that removes them	2023
The plant is also found here! Elder leaves on holes!	2023
Go to Google and there you will find explanations	2023
Good evening and it goes with leaves that I also have in the garden	2023
Sachets of rat poison put in the hole and that's how you'll get rid of me, I was miserable for a few years, ate everything there was bulbs, tulips, lilies, etc. .	2023
Bad smells and sticks stuck in every hole (rags with diesel naphthalene fish heads noises...	2023
You put on the radio in the garden in the morning	2023
Why kill them when they also have an important role in nature and only eat pests!	2023
It damages everything that has bulbs, onions, garlic, potatoes, tulips, I don't know how to get rid of them, they carry everything	2023
You will find it at the phytopharmacy!	2023
STAY IN AWARENESS WITH THE HOOK WHERE FRESH MUSUROI IS DIGGING...	2023
Sticks or concrete iron stuck in the mold and off they go. But it looks like you have a lot of carp, so he's sitting there with something to eat.	2023
I used all kinds of things diesel water fish head...nothing. This year we put carbide and mothballs in some places. There were at least two left at the moment. One was wreaking havoc in my solarium.	2023
A dog.	2023
I think that none of them deserve to be physically exterminated in nature, nothing is random and we are not the people who have the right to decide who should live and who should not, and if they appeared in our gardens, this means that the balance in an ecosystem is disturbed and again only because of our harmful actions and interventions on the environment.	2023
I really didn't know interesting information thanks! But now comes the logical question: How could we amicably remove orbs from the garden? It left me without dozens of plants that I cared a lot about...	2023
Diana Flavia Sava Hello. Unfortunately, we don't know either because we lack studies in gardening/horticulture. But we will try to find out and come back with some good practice cases to help you!	2023
Thanks for the info! Can you also tell me when these mammals go "hunting"? Do these mammals have a specific schedule? Can these mammals interbreed?	2023
My mother was lucky enough to find the stash of stolen potatoes, I now understand that it was by orbets. There were about 2 potato crates and some serious underground mazes	2023
it's typical of the orbit: it creates some enviable deposits	2023
In Hungary Orobetele lives only in the steppe - wilderness far from people and cultivated land. it is a protected animal. Is it a different variety that lives in our gardens and on agricultural land?	2023
Hello. You are probably referring to some species of woodchuck (these rodent mammals are adapted to arid habitats such as steppes and plains and are indeed protected). And in Romania and the Republic of Moldova there are species of popandau that also live in the steppes and arid expanses, only that they are neither blind nor moles.	2023
I think (although I have very little gardening experience) that because I planted the flower bulbs with a handful of wood ash at a time it saved them. I had moles, they made visible trails through the vegetable garden, they also came among the flowers, but the roots of the bulb did not suffer. Orbits may not like wood ash. But the neighbors exterminated the moles in the country, that's probably w…	2023
Moles do not eat your flower bulbs, this is also written in the post.	2023
Many thanks for the very useful and interesting post. Our garden is in a small and quite isolated village, quite depopulated, so the surroundings are getting wilder by the day. The mushrooms in the garden are quite scattered but I had a funny episode years ago when I was pulling a carrot up and someone was pulling it down. I took out the carrot, saw the teeth marks and put it back in the hole in …	2023
Last week the topic of mole and orbs came up in discussion with someone. I kept saying I was looking for info on them and lo and behold - your post came up! Very informative. Thank you, I will share further and I am convinced that many do not know.	2023
That's why I made a post, because we also had such discussions. People are uninformed but we can't blame them for that. Rather, we are responsible for not creating enough educational content.	2023
Thanks for the info I really didn't know much about these animals but I can't tell you what happened to a mole after I planted the lawn in the yard I almost cried!	2023
Thanks for the useful information!	2023
Viorel Thank you and we wish you more reading!	2023
How sweet the orb is.	2023
Orbite has nerd teeth	2023
Orbits dig their galleries close to the surface with virtually no leeches. I caught a few from the garden.	2023
Thank you	2023
So: We are friends with moles! In orbit we have to drive him away somehow. :)	2023
We must look for friendly methods and try them	2023
He seems to like these garlic tulip lilies	2023
All are important for biodiversity.	2023
Absolutely! We are simply motivated to show everyone what are the basic differences between the 2 species	2023
Very educational article. Congratulations	2023
Thank you and happy reading!	2023
our visitors last year.. (or we are the visitors in their paradise ..). I guess the right on no? 🙈	2023
There are ultrasonic devices that just drive animals away from the garden. Natural substances with a strong smell (fish garlic powder, etc.) can be put in the holes made by these tricksters. Even if it doesn't gnaw the roots, the mole pulls out weeds and uproots all your furrows. What intrigues me is that they prefer to argue with me over a plot of about 150 m when I have an adjacent 3000 sq m or…	2023
Very useful information. Thank you	2023
Rodica Thank you very much for the information! :)	2023
need in 24 hours an amount of food 3-4 times higher than their body weight. Fasted without food, they starve to death in just 8-12 hours	2023
Very useful thanks!	2023
Marius takes an example	2023
I wouldn't say big damage, that's an exaggeration	2023
Stefania You're right, I edited.	2023
https://youtu.be/hBpm_Jy7_hY	2023
Of the mouse and the cat	2020
The last pictures are of a mole... They are a protected species. The mutt or the cat should go to... prison.	2020
The first photos are of mouse... It's normal.	2020
When you still have cute posts with animals, we invite you to post them on the animal page of this group.	2020
He was a baby rat.	2020
Worthy cat!	2020
It was chiÈ›can!	2020
If we think that they also have the same organs as us (heart lung liver etc) we wouldn't find this post so funny. Kudos to whoever approved it.	2020
Life in the country is not only about popcorn and ladybugs... it's a continuous "battle" it's all about maintaining a balance. It will be the mole protected by some institution.. but when you wake up in the morning and find your whole garden turned upside down you start to cry...	2020
An embarrassing post. Nobody wants to see that. Group admins what are you guarding?	2020
What a chatty mouse!	2020
Poor little mouse	2020
Superb, I laughed heartily. So...	2020
I think it's a smaller rat too. When there is a murder, as it usually happens, the spectacle for those who have some feeling is rather a torture. My opinion is that if you had three cats you wouldn't see any rodents. The leprechauns may be dirtier, but they don't know if they're a nuisance. But the mouse, I think, retreats by smelling cats.	2020
🤣	2021
I also got rid of moles that way. I put it exactly like in the movie around the garden from place to place. When a stick breaks, I immediately replace it	2021
You are great! Perrons!!! Are the moles hiccups because of golden brau?!	2021
And are the neighbors happy?	2021
WHAT DO YOU SAY???	2021
Cool!	2021
And bio and reusable bravo few see few know...	2021
Genial	2021
Do the field rats that gnaw their roots also flee???	2021
That's how I got rid of them. I give 100% yield!	2021
You should have put a box of peroni kiucas... it's for moles in Italiasa e Nyny Nny?	2021
Good idea. A good reason to buy beer without the wife getting upset. So the beer can has to be changed every 20 minutes?	2021
Wasps made their nest in boxes at my place	2021
Do you really need PERONI? 🙂‚🙂‚🙂‚ ...just kidding, it's a good idea, I'll try it too. Thank you.	2021
I knew that all problems are solved by drinking beer	2021
Moles acquire their food by hard and incessant work, always digging into the layer of soil in which the animals they feed on live, which they catch with their forelimbs, and earthworms are crushed with their powerful claws to remove the soil from their digestive system.	2021
And so do we	2021
I also tried this option = 75% at Lidl you can find some good solar = 90% but I got rid of moles (3 years ago) very cheaply, I watched where they come out and make moles and I put them in galleries mats and fish heads and that's how I escaped for good, but I had a bit of an argument with the neighbor.	2021
Super	2021
Interesting!	2021
Moles tend to make small reserves of food in the pits along the galleries, which consist of 2-2.5 kg of earthworms immobilized by biting off the first 3-5 anterior segments without killing them.	2021
Geobionts are those organisms, which are part of the biogeocenosis, that live permanently in the underground environment, where their entire life cycle takes place	2021
It works!	2021
Interesting..for now I have two moths and they don't move anything in the garden..I had moles but they were exterminated. These guys are standing guard at the fence and they solve the problem.	2021
You rent motani	2021
interesting!!!	2021
When the wind doesn't blow???	2021
interesting. 🤔	2021
It works I used it too	2021
With apologies for the rigor and noting that I don't believe in such nonsense I will comment by means of a picture and at the same time I would like to ask if anyone has heard of this remedy against moles.	2021
Good evening. Does this variant with the dose also work for pigeons to drive them away???	2021
I have been using something like this for a long time and they are very useful.	2021
Hello, I have it too but I can't get rid of it.	2021
Does it also go with Heineken?	2021
It was just a joke. I'm going to try this option too, because every day I notice at least 6 new flies. And anti-mole systems bought from stores are ZERO.	2021
Aunt and metal? Gene fier concrete?	2021
peroni	2021
The box must be peroni or it also works with the Timisoreana... I mean, not in the caterinca way, I mean if the Timisoreana vibrates the same way the peroni plate would have been thicker 😳	2021
It also goes with Corona	2021
https://m.facebook.com/story.php?story_fbid=1593519224135438&id=100004321271032	2020
By the time the mole runs away, I'm dying of nerves from the noise	2021
Very good method I recommend!	2021
If you want to get rid of moles, put the hose with water on the galleries 😆 (if you can afford it) or put sulfur!!!	2021
You also got rid of the trees 😃	2021
What do you think the deer would mind?	2021
And who drank the beer? 🤔ª	2021
Moles!	2021
The method applied by me. Checking!	2021
Thanks for the info and sorry for the garden disaster...	2016
Adi I see a new professional qualification on the horizon!!! I hope you don't plagiarize :))))) in your dissertation !!!	2016
I want to take a picture of her :)	2016
We want mole details what model what age what color their eyes how long it digs a linear meter what it eats how it reproduces... Make a documentary like the book what the hell! :)))	2016
Due to the intense metabolism and the low calorie content of the food, moles eat a lot and incessantly and are always possessed by the need for food. They need in 24 hours an amount of food 3-4 times higher than their body weight. Fasted without food, they starve to death in only 8-12 hours.	2016
give it to me I don't have a garden, but we will go out together in the evening in the city	2016
Also, noting the hyperactivity of the poor hungry animal, I say see where those happy neighbors are throwing their food, of which you said that maybe, who knows, the moles were not only looking for food...	2016
😳	2016
You see, brothers and sisters may come and take revenge for having docked the little one	2016
Wow. ...You're incredible!!! How much patience and perseverance you have!!! Congratulations!!! 😉😉😉😘😘😘😎😎😎	2016
Hi, I have a problem with one or more moles eating my tulip bulbs and recently a few of my trees have started to sway (something happened to their roots, if they dry out I'll dig them up and check). I want to kill moles, vibration solutions have no effect. Do you recommend any effective traps? They also destroyed my lawn...it's a disaster	2017
I MUST get rid of moles http://www.pestcontrol-expert.ro/cap...i-cartite.html	2017
See post http://www.pestcontrol-expert.ro/cap...i-cartite.html. As far as I know moles are protected by law. I'm surprised they are officially allowed to sell mole pesticides.	2017
let the law take them from me in the yard and take them to the reserve then!	2017
Hello, I've had a device for about two years, with vibrations it's true, but it also emits low-frequency waves and the moles and other rodents haven't appeared on the lawn or in the yard. It is a solar charging device that is inserted into the ground and has a coverage area of about 700 square meters. I say try something like this. The price when I bought it was about 150 lei. Pets are not affect…	2017
I also have a device with vibrations, it's true that it's cheaper, but they made a mess right next to it, it's solar, it vibrates, you can hear it but it has no effect	2017
After capture you release them into the wild	2017
I will release them into the vault after I catch them	2017
I understand your frustration, because I have dealt with moles myself. But I cannot agree with the exacerbated desire to kill them	2017
like he did something extremely serious to a member of your family (I guess you're posting hot, maybe it's better to try to calm down a bit). In addition, I consider that the land is theirs (the right of first income) and you are the intruder. In 99 99% of cases, man is the invader, not animals, insects, vegetation... Nature	2017
And I have one more question: are you 100% sure that your tulip bulbs were destroyed by moles? ... of course, but there are other rodents on earth (I speak from experience, not from hearsay).	2017
I dug up the place where I had planted the bulbs (I was on my knees for 2 days this fall to have a beautiful garden in the spring) the gallery was exactly in the direction of the bulbs, they were lined up from one end to the other...he ate them all now he tried and with the chrysanthemums, it probably didn't like the roots, although it didn't do them any good either, because some of them can be s…	2017
You could simply use baskets for planting bulbs. http://www.gradinabakker.ro/product/...ntru-plantare/	2017
I guarantee it's not just one, but a whole family. I appeal to you to calm down and approach the problem from another point of view.	2017
Moles are insectivores, they get rid of weevils, snails and slugs from the garden, but if you have a lawn, they'll tear it up a bit. Other rodents are eating your bulbs. It can even be the field mouse, which when the cold comes, after the crops are gathered, they dig their galleries to shelter from the frost (or they hide where they can, don't leave the doors open to the house because they immedi…	2017
please, it's not a mole, it's the other variant, orbs or whatever the hell they're called, they're not mice because the galleries come out with a snot, and they're too thick for mice. I applied the pills, waiting to see the results the yard is a disaster at the moment, sorry I haven't put traps since the first flea appeared. Is there a dog or other pet that eats moles?	2017
The mouse, but you don't want to have it in your yard, it digs trenches around your yard.	2017
If you still like tulips, why not also plant royal tulip bulbs (fritillaria imperialis) among the other tulips. Moles don't like the way fritillaria bulbs smell.	2017
Moles don't like the way fritillaria bulbs smell. How do you know this?	2017
I read on the net here http://www.sweetgarden.ro/index.php/...ct/view?id=802 and in addition I tried it in my country and I can guarantee you that in the rows of flowers where I have planted fritillaria never dig moles. In the rest of the yard they are very hardworking. Market-bought bulbs are generally hybrids	2017
they don't last more than two years (they basically melt into the ground and you can't find them anymore. I inherited fritillaria bulbs that multiply. You should be happy to have moles in your yard. It's a sign that the soil is good. There are still a Euphorbia lathyris plant (see the appendix) which I have not experienced so I do not know if it is beneficial in warding off moles.	2017
hello, I'm trying here even though the thread is very old. Any idea what the rodent that dug in my yard could be? I was gone for 2 weeks and actually had a shock when I saw the galleries: I just put some ultrasonic boxes yesterday - a friend 2 blocks away got rid of mice with them (riddex). I mention that I also saw mice around the yard and something else - like a mouse - but that actually crosse…	2017
It will be some weasel.	2017
Or a pop-up?	2017
Weasels are mostly nocturnal, so it can be quite a sight.	2017
Thanks a lot for the answers. I installed those ultrasound machines - unfortunately I won't see the results until spring - everything is covered in snow now. A good day	2017
there is a commercial fumigant for moles (3 years ago mine had the same problem and they gave me this thing from a veterinary pharmacy). 1000% effect with the ones from then and now there are no problems either. Maybe my folks remember what it's called, otherwise ask about mole fumigants.	2017
You see, you don't know who's around and knocking animal welfare.	2017
to take them and protect them in their yard!	2017
the one who looks at you is always this winter I was scared too, how many mouse holes I saw and the paths made from one hole to another I barely got rid of the moles and now I have mice... what the hell to do with them ?	2017
Mice? Are you standing in the field? They once flood the yard that they go out alone if there are mice. Or plug them so they can't get out... because they're not capable of digging another way out.	2017
yes, I live in a space somewhat in the field, that is, I have no neighbors left and right, there are definitely mice because I have seen them, I have no way to flood the yard, it would be an idea to plug the holes but I think there are about a hundred - I have a 2000 sq m yard	2017
Apart from 2-3 cats to do the job, the solutions are not exactly gratifying; for example, the land can be poisoned, but it is risky if you have a child/children, you can also plant mint, which repels mice and rats (source from a website). Interesting trap	2017
mice and rats are driven away either by hunger or by predators. that's it! extermination is carried out as per the book, that is, the whole yard and around it at least 10m away. until then collect 3 kittens and raise them responsibly. Good luck with that!	2017
Maybe only if you starve them daily. Otherwise, responsibly raised, they do nothing but sleep in the sun or possibly on molehills. I have a copy (motan) of this kind.	2017
yours is not motan is a witness.	2017
the moles have appeared again! the problem is that since so much rain the pills are no longer effective, does anyone know how I can build a bell from that connected to a pipe in the ground to disturb them? commercial solar toys have no value	2017
Help! I'm desperate - explanatory pictures. Please help me with advice, ideas, contacts. We are infested with mole(s) and can't start landscaping until we get rid of them. I tried traditional methods of banishing (rags soaked in gasoline, diesel at the mouths of the galleries), I bought an ultrasound machine, but they don't really care. The gardener recommended some repellent pills, and installin…	2017
It's not really like that, if you install a metal net with small meshes you get rid of moles for good.	2017
For a few weeks I've had a few sycamores growing in my orchard. Any idea how to get rid of unwanted guests?	2012
dynamite.	2012
a boa constrictor! I had seen on discovery they deal with something like this? or I'm wrong.. and the shed only rodents.. anyway it's good in the human house	2012
My children, how about you go out and play a little?	2012
it's a good frig	2012
If it's about the orchard, I say leave them alone. Apart from the fact that their gills prevent you from mowing by hand, they do no harm. On the contrary: Their food consists of insect larvae but also snails, worms, mice, lizards, etc. So you can turn a blind eye to a small blemish (ie the lice) and let the uninvited guests rid you of other, much more unwanted guests. Maybe what they do doesn't s…	2012
OK thanks for the advice. But I'm afraid that it won't reach the vegetable area.	2012
The most interesting method I've heard of is to take a hose and connect it to the exhaust of your car/motorcycle/scooter (uses less gas) and stick it down the rodent hole. First, however, you have to dig under the dirt until you find the hole, insert the hose as much as possible, cover well with earth so that the exhaust gases do not escape, then start the gassing. It has to go for at least 10-20…	2012
Thanks for the advice, unfortunately I have no way to get to the orchard by car. And my dog â€‹â€‹looks at the garbage cans like foreign cars! Well, it's Saint Bernard...	2012
Do you have any vegetables in the garden or just strictly the orchard? If it's just trees I don't really think it affects the moles...	2012
About 50 meters from the orchard is the vegetable area. So far they haven't gotten there, or at least I haven't seen flycatchers...	2012
Can't you fence the vegetable garden underground? I don't think they dig more than half a meter...	2012
I don't feel like digging half a meter on a perimeter of approx. 60 meters either!!!	2012
there are ultrasonic mole repellers at Carrefour. it covers several hundred square meters. like the price is around 1 million. they are very good.. that's how I got rid of them from the garden.	2012
OK, thanks, I'll look for it!	2012
A friend took it and installed it in the garden and after a week he found it surrounded by molehills... we died laughing when he told us.	2012
Well, they get rid of them from the orchard and move them to the garden, right? I leave them alone, I also have them in the orchard and in the garden. I don't mind how much they can spoil? On the other hand, during heavy rains, and there were not a few in the spring, I have ensured drainage. As a method of extermination, father used them. I used to see him in the morning sitting with the baby and…	2012
I'm not doing any other harm? Let it be! Thanks to the mole galleries, the mice have the opportunity to reach much easier and much further from their nest. Basically, moles can facilitate mice access to a much larger area than they could have without the help of moles. Mice are the pests against which owners of young orchards wage a ceaseless battle year after year. Despite the treatments they ap…	2012
Under the farm mechanics forum is a thread about anti-mole devices. I remain of the same opinion expressed there that the only option to get rid of them is capture.!	2012
Speaking of ultrasound, my folks copied an idea from a neighbor: beer cans with the lid cut out on the side, two wings are cut out, the can is placed on a metal rod stuck in the ground. The cut out wings make the box move with any gust of wind and the box rattles some metal rod sending the sounds into the ground. I don't know how effective it will be... Today I implemented this method because wit…	2012
It has no effect it just moves but at least they come back to me they came back after a few days.	2012
Yes, it's Euphorbia latharis, which I said I also heard would drive away moles, but there are also some that it didn't drive them away from. As far as I understand, they look for the highest place in the garden so that when it rains, it will perfume the garden through the water that runs off.	2012
So another myth busted! They reappeared and in autumn I had an area full of whiteflies in the orchard and now in the spring one has also ventured into the area where I plant the vegetables. I bought some powder imported from Italy at the phytopharmacy, at the moment I don't remember what it's called, it was also quite expensive to put in the holes, it doesn't kill them, it's just a repellent. In …	2012
I wait every morning with the hoe but so far I have not been successful for a year they avoided me after I came to them with a pitchfork I think I will go buy 2 traps I tried LPG carbide it doesn't work	2012
don't bother anymore. A man who fought with them for three years under continuous fire is telling you. I've had over a year of peace after some guys put aluminum phosphide (AlP phostoxin in commercial terms) into all the holes in my yard. I've tried them all: smoke cartridges, Swiss traps, insecticides, chlorine repellents, effervescent pills, etc., etc. Money thrown out the window. I know anothe…	2014
For those who are curious because I had the same question: the aluminum hydroxide resulting from the reaction is not dangerous to man or nature. In fact, it is phosphine (PH3 gas) that does its job in mammals. The substance (aluminum phosphide) is usually used to exterminate grain silos. Aluminum phosphide reacts with water or acids producing phosphine: AlP + 3 H2O â†’ Al(OH)3 + PH3 AlP + 3 H+ â†…	2014
I've been getting aluminum phosphide pills for moles and warts for years. Details in private.	2014
intoxicati-cu-aluminiu.jpg Regarding the fact that (the moles) would be protected by the law are the bazacons. Those who speak should mention their law. The law protecting fauna and flora in Romania is GEO 57/2007 and Law 49/2011 on protected areas. where you will NOT find any mole or European sole the official name instead you will find its cousin Orbetele Spalax Leucodon but with all that NOTHI…	2012
Regarding aluminum phosphate, it is an extremely toxic substance and for people the first effect is damage to the teeth to strong allergies with dermatosis and even cancer. In rare cases they even cause death. In the spring, 4 children were seriously poisoned due to the negligence of their parents (see attachment). These pills are strictly for the gassing of grain silos and quite controversial be…	2012
http://www.tandfonli...71#.U_N8isV_uos	2012
Good evening, I have a solution to get rid of them. Move the mulch aside to ground level, then with a finger press the soil to find the mole's channel, and in the channel put blue or pink anti-mouse pads from the profile store or a 1 cm piece of a toilet cleaning cylinder (pill cylindrical which is placed in the plastic support inside the pot, Romanian production). It worked for me after I put in…	2012
A cheaper and tryable solution: When we were kids we used to make smoke detectors - we would take some tin from the chocolate and put the pieces of celluloid from the comb or ping-pong balls, wrap it well and hold a lighted match (be careful with your fingers because it burns); when it started to smoke (sometimes it suddenly ignited and the flame had to be blown out) I threw it into the stairwell…	2012
hmmm I had a handful of firecrackers left for about two years. I could detonate them underground if I find them.	2012
Those go to the boar tied to a stone or nut 12-16 and launched with a slingshot	2012
Howdy. For a few days now, I have only dirt mounds made by a mole in the garden. I can say that it destroyed about 20 of my strawberry nests because it made holes and trenches in the ground right where I have planted strawberries. Any idea how I can catch that mole or get rid of it?	2012
it was a fairly effective and inexpensive vibrating device.	2012
Ultrasound. Or stick welding electrodes into the ground and hang empty beer cans on the top end to be moved by the wind. It would work that way too.	2012
I also wrote the text but I don't know why it didn't appear here. It's about a mole that made a lot of molts exactly where I planted strawberries. Do you know how I can get rid of it or catch it?	2012
I too have been looking for a way to combat these moles for a long time. They dug galleries under my flower park and ate many of my tulips. Using certain traps I could only catch 2 moles. But there are still quite a few... I'm looking for an effective solution if anyone knows how to get rid of the remaining moles. thank you	2012
I think I've tried just about everything on emag regarding moles with no luck! Even this natural rejection solution had no effect.	2012
It should be borne in mind that the orbs and the mole are highly skilled, tenacious and adaptive mammals. If you put fumes or toxic substances on them, they come and immediately isolate the place, clogging the gallery, except for the toxic gases that have a quick effect, but which are prohibited or difficult to obtain. If you try with water, they will find somewhere the highest place where they a…	2012
The next step I want to do is to buy rabitz galvanized braided mesh to insulate carrots potatoes onions and others with bulb or root because it is a shame to stay in the country and not consume fresh and organic products. So I would like to ask someone in the know, how long does a galvanized rabitz mesh last in the ground? Or maybe if the fiberglass mesh resists the teeth of the orb? If I don't h…	2012
hello, I'm also desperate for moles in the lawn. I read somewhere a method. if you put cheap clocks in the ground in containers like casseroles, the ticking will bother them. what I did... took 2 buckets of yogurt or cream buried and put in them for a watch. apparently the ticking didn't bother them much. I took out the watches, tied the tongues, including the one for the bell, and let them ring …	2012
I have 2 solar devices for moles and the effect is zero. So I took a 2-speaker combo that I buried in some utility bags in the garden and cranked up the radio. For now I can see that they don't want the disco. The vibrations are strong and can be felt throughout the garden. I hope I don't hear from them again. Good luck with the experiment.	2012
The principle is good: noises and vibrations are not to their liking! But mate, don't you have neighbors?	2012
In case you don't know moles are completely carnivorous they eat earthworms insects worms mice etc. They do not eat roots and bulbs. I read above some people complaining that they ate their strawberries and tulip bulbs (?!) it's not the moles that are responsible for this but the mice and woodchucks.	2012
You are absolutely right and I bought 2 solar devices from lidl with noises + vibrations and everything is in vain. Like hell next to them they rummaged. I heard I tried it and it paid off but I can't be in the garden all the time to plant. What the? Dog seat to be exact. I poked in the holes made by them and within a radius of 7-10m, so to speak, they disappeared, but the phase only lasts for ab…	2012
If you are not too sensitive take an old bucket half fill it with human faeces (poop) then add water or stable urine until the bucket is full mix until smooth then take a hoe and use it to remove the soil removed by the mole leaving a hole in the place do this for each hole, then go with the bucket, pour the contents into each hole, then cover the place with the soil removed with the trowel and l…	2012
crazy! I also dig it in the toilet in the yard!!!!! earthworms appeared in the toilet!!!	2012
May God forgive me and all of you for laughing too hard reading your nonsense... I started to leave Discovery (as a way to relax) and read journals and other topics around here. I'm going to ask my mother-in-law, she's from the country, what methods she knows... to get rid of moles. Methods found on the net do not know if they work :1. The mole is very easy to get rid of if you buy a toy wind chi…	2012
4. MET10 Mole and Rat Repellent Pills. I also got rid of these pills a few years ago, but they reappeared in even greater numbers - they brought reinforcements. I intended to try to dig a large hole (25-50 sq m) with the vola but I couldn't find one available (for now) and put the rabitz net. But experimentally I did it on a smaller surface and already the mole went crazy. It keeps going around t…	2012
Use plants against moles with confidence. In the country they gave results, I planted them 1 year ago and they also produced seeds. In the spring they came out like mushrooms after the rain. Dad also planted around the garden but it didn't really work because of the drought. After the rains in August/September/October they revived, they grew big and I hope they will last over the winter because t…	2012
Greetings to everyone. I managed to get rid of them on an area of â€‹â€‹5000 square m with carbide. Put the manure aside clear the holes all over the land put the carbide in the watered holes and cover the holes. If you do it right you manage to gas them all. Success.	2016
Hello. Until this year I also had big problems with moles both in the vegetable garden and in the yard. It's true that they didn't eat the plants or their roots, but they came out right under a stalk of red pepper or whatever, or they made holes in the rows of seedlings so that when we watered the water didn't reach the end of the rows. Someone told me to try mothballs from those smelly ones you …	2016
I found the product in the pictures below in a store in Germany but I didn't really trust it and it seemed a bit expensive for me. From what I understand, it says that it contains lavender oil and is organic.	2016
And I only got rid of them with naphthalene pills. Cheap and effective. 3 lei bag of about 10 bc. As you can see, move the soil slightly to the side until you find the hole and let go of a pill. Then plug it back in and you're done. Now.. I don't know how much I poisoned the earth with about 20 pills... yes, I can't help it..	2012
Moths and lavender are not to the liking of moths, maybe even moles, which in English are called moles.	2016
I also put naphthalene and water-crushed glass carbide in the galleries (I remember these methods at the moment - I'm not telling you that I dreamed of moles and shrews at night) but one of the methods that STUCK with me was the one with MET10 pills, which are no longer manufactured. Last month I took ASOMRAT as it's called - something chemical but liquid this time but quite expensive - it seems …	2017
THIS TRAP MAKES ALL THE MONEY TRY IT AND YOU WILL NOT REGRET victor-tunnel-mole-trap.jpg	2017
The effective method is to hoe when the mold is moving.	2017
I planted next to the lawn for many years, the plant multiplied but... also the moles. Apart from the pills, nothing really worked (with traps it seems complicated and they destroy a lot of the lawn) now they are no longer available, they have been replaced by a liquid solution, I haven't tested it yet.	2017
I contradict you with a spade, you waste a lot of time and you can also make mistakes	2017
I tried last year with Naphthalene. They seem to have dwindled. I will see this year. We also used naphthalene in wheat and corn culture. It was OK. but after 2-3 days of rain you have to give again.	2017
I'm back with the promised pictures, I think I was wrong when I said flowers are plants that make seeds, I sowed several around the corners of my plot and next to other plants in the garden so I don't forget them and pull them or cut them with a car to cut the grass is the first year I planted them and the first year without moles (but I don't know for sure if because of the presence of these pla…	2017
Hi! How can I get Phostoxin?	2017
For several years since I finished the house and moved, the yard has been a mole disaster. I haven't set up the yard yet, but next year it will be time. Almost all the neighbors fight with them but in vain and at least once I want to do a good thing from the beginning, namely to put a net against moles in the ground. I don't want to see those ugly piles after I level, bring soil and put sod. Isn'…	2017
No way! On my 40 acres planted with lavender, I have approx. 200 leeches. It's true that it also loosens the ground, having a heavy soil, but it also brought out some plants.	2017
Use eco plants against moles. https://www.stiriagr...-bio-23842.html I can help you with seeds, during the summer we don't have any moles in the area, only in the winter they appear sporadically when the plants are in vegetative preservation mode. The duration of the life cycle is 2 years.	2017
I don't know how you guys used mothballs. I took pills and put one in each hole. 70% disappeared, but it had to be insisted with mothballs. I still got rid of them after I got 2 puppies (from the trash because it's merciful...) One of them is small and has an incredible smell and sense. For 3 years since I've had the puppies, no sign of moles. Aaa.. I hope it is clear that quadrupeds must be left…	2017
great I subscribe to seeds	2017
Well, how...do you fill the lawn and the garden with that pan of plants? You don't hear that they are 3 meters away. Better with moles than with that ugly pig-like plant..	2017
As I asked a while ago I still don't know how to proceed. Spring is coming and I want to start gardening and I haven't found a safe solution to get rid of moles. Now I have the whole yard full of leeches and the same in the field around the house, so there will definitely be more after I bring in soil and sow the lawn. It will be a big financial and physical effort to put the net, but I guarantee…	2017
Good evening, I'm going to tell you how I got rid of that unbearable life. It's a metaphysical and true story. Something older. After years of fierce battles, it seems to me described by the topic of permaculture, I learned defeated by it being that I LOVE it!.... I searched the net and read everything related to the BENEFITS of the mole. I read and reread them like a mantra. I have gained peace …	2018
Plants against moles. There are some plants that moles don't like at all. More precisely, it is about the Mole Flower and the Castor plant. You can plant them in the yard and thus the moles will not come near your yard. However, they must be planted in places where children cannot access. And that's because these plants are considered poisonous. Repellent products and other chemical solutions. If…	2018
I used to blame moles for the damage in the garden but now I found out that there is another animal that looks like the orb. I thought it was the same being only that it can be called in 2 ways. It seems that the orb is herbivorous and the mole carnivorous. We ended up putting the flowers in the ground in cut 6l cans because otherwise there wouldn't be any left; we no longer grow beets at all (we…	2018
We keep them at a distance with the help of these plants https://en.m.wikiped...horbia_lathyrisIn winter they make trouble when the plants are dormant.	2018
Whatever you do don't kill them... They are not to blame. You can repel them with mothballs. I said before. It is the most effective method tested by me. Insert a pill into each hole. Be persistent and in a maximum of 2-3 weeks they will go to the neighbors. Cheap and I'm glad I didn't kill any critters. A single mole died caught by one of the pups. There is another cheap and extremely effective …	2019
Can I put mothballs where I have onions and tomatoes?	2019
Sapa is holy, only you need a lot of free time and to be up to date...	2019
Moles are a category of pests that not everyone has to deal with. However, those who have at least once encountered the problems caused by moles know that they should not be ignored. A single mole can cause a lot of damage in the yard and fighting an unseen pest is also a challenge. Fortunately, there are many anti-moles methods that we can use. Not all of them stand out with unprecedented effici…	2019
In my case, the 3 cats in the endowment solve them. This spring, 2 pieces, although I think they are imported from the neighbors, because in my yard I have never seen a flycatcher.	2019
Finally you find the topic, I was looking for vegetables to answer someone. Traps from Leroy somewhere up to 20 lei, I think I found a pair. I caught 4 pieces each in a maximum of 2-3 hours after installation and I didn't have to deal with moles anymore.	2019
What do those traps look like?	2020
Are you seriously asking? Or...	2020
I'm interested too. It's a disaster for me. He made a furrow next to the furrow so that I don't have to till the ground anymore because I can put the potatoes directly. What's worse is that he started a series of galleries by the hives and was just short of tipping one over on me. I lay in wait with the pickaxe but out of about 8 shots in 8 days I didn't manage to destroy any of them. And how did…	2020
The traps come with instructions but you'll have a few misses before you get the hang of it. Dig a fresh hole until you free the gallery, you have to arm them both because you don't know which side it will come from, and cover the hole with something to prevent light from entering. Hint: It's a good idea to stick a stick in the ring of the arch, because if it just misses a little, it will crawl d…	2020
That's right, you don't know where it's coming from when it comes to a mushroom. When it started to produce, I would turn from another nearby mushroom and use the pickaxe. But I was surprised to find that he was coming or going somewhere else. I suspect that until I learn the technique of planting the traps there will be misses, but I'll take your hand and buy something like this. If you say they…	2020
The idea is not to put them on the chimney because there they push with the back and just fill it with dirt. Dig until you hit the gallery clean it up nicely with the reinforcing device and put them in both directions. I also caught field mice.	2020
Thanks for the information, now I have to put it into practice.	2020
Someone said above the cat is the best trap.	2020
Honestly, I don't have cats, but my neighbor has about 3 or 4. I can see them lurking around me and the neighbors. The moles don't bother and go about their business. Now I'm away from home but when I come back I'll take pictures so you can see I'll also make disasters in nature.	2020
The only traps I caught.	2012
Are they like these? https://www.dedeman....-camp/p/7041449	2020
Identical only that I bought them from Leroy much cheaper https://www.leroymer....5-x-15-cm/1325	2012
I confirm that's what it costs. I also bought something like this from leroy and when it gets warmer I'll put them to work. While I was away for the holidays, they made a lot of nests near the beehives. I think they intended to knock over my hives. 2 vine cuttings planted last year are compromised by moles. I saw on youtube that an Englishman ties the square rings to the body of the trap with thr…	2021
So that they don't lose them in the ground after the mole triggers the trap.	2021
online are they found??	2021
No moles. Traps yes it's the link above.	2021
What are the damages caused by moles. People who live in backyards want a perfect lawn and a mold could ruin the whole look of a yard. Moles are therefore the main reason why we propose to offer solutions to combat moles. It also creates galleries close to the surface which, following some rains, could turn into uneven terrain. However moles can also be very useful in some cases. They can get rid…	2021
Is the iron fork no longer good for catching moles? Is he scared of her?	2021
I bought a Mole Repellent from Semplus. I'll tell you the results in the spring because I have quite a few	2021
The neighbors are a disaster. Now that he has warmed up, he started to visit me. I set the trap the first time and it was a miss. He passed under the ring. I really don't understand how it didn't trigger. Today I put it back on but turned it around. Tomorrow I see the result.	2021
I watched a movie online where the guy said that moles are protected by law in the country!	2012
That's how it would be BUT it turns my hives upside down. I wrote somewhere around here that I bought 3 grafted vine cuttings, 2 of which dried up. I prefer to think they froze and no air got to the root because of the moles. I have about 400 square meters of lawn which is expensive. Last year we consumed over 50 cubic meters of water from the network because there was a drought. I have some plot…	2021
Yes, so is the crow and the brown bear and the wild boar that destroys crops and the wandering carrion that blocks highways. Even the walnut that holds up your fence. Never run a red light?	2021
When I started hunting moles, I had an ultrasound machine. The mole would come and lift the device up. I went to the seller and explained that the device had no effect. He told me that it was my fault too for not explaining to him that my moles were deaf and the device had no effect. Since then I have put another iron fork device into use. I didn't have a single miss. The technique is simple, you…	2021
Are you kidding me!? If it says everywhere that it is a protected species!https://www.gardena....-dumneavoastra/	2012
Man, if you're going to take it like that, even the carp is a protected species. What do you do when you catch it? Are you releasing it into the wild and also making a clip on yt? You give him a hoe and go about your business	2021
I think the moles are laughing at us and especially at me. He was ready to knock over my hives. They have done mound after mound over the course of 2.5 months and the land looks like it did after the bombing. Under a beehive he made 2 nests high up to the wood. I had to level to see where else he was coming out to catch them. As I told you at the neighbors, it's a disaster. I prefer to think that…	2021
It's like anti-mole plants in spring-autumn they will stay away from you, instead in winter they will attack again as they enter semi-vegetation. We had a lot in the country, but the chickens ate them, my father told me that the grandchildren were playing with the leaves and they are slightly irritating.	2021
Anti-mole plants? What are the ones you planted?	2021
Euphorbia lathyris is a toxic plant that can cause burns on your skin just by touching it. The unpleasant smell that its root spreads in the soil repels several dangerous pests including moles and Colorado beetles. The most sacred still remains the iron fork!!!!	2021
https://agrointel.ro...ta-anticartite/	2021
Regarding the mole traps in Leroy Merlin, I appreciate that they do their job very well. The only thing is not to rush to notice their route beforehand. Any ditch has at least 2 channels between 5 and 10 m deep. After removing the dirt, I identify the vertical hole and then remove the soil in the form of an inverted pyramid. After this, the number of channels is identified and corroborated with t…	2012
What do you think of the version proposed in the video? Does this unique organic and legal method against mole work?[ https://www.youtube-nocookie.com/embed/bfKU4SzLDG8?feature=oembed ]	2021
Interesting method. I would like to apply it. But I can't figure out how he still had moles when he had the dog Patrocles nicknamed Nero in the yard?! I knew the mouser digs for them and how he catches them how he fucks them.	2012
You can not. I am overwhelmed by the situation. I put 30 stolons in the ground on about 2 square meters so that we can taste a strawberry each during the summer and more for the boy's pleasure and what to see. Moles attacked them. There are hundreds of them. I put the 2 traps on the channel on Sunday because we didn't know from which direction it was coming and what to see. Take a look and be ama…	2021
Using ultrasonic devices to combat moles. Ultrasonic devices prove to be very useful for combating moles. There are many reasons why you should try these machines. First of all, they are very simple to use and a single device can protect a very large area. We also consider it very important that these ultrasound devices do not injure the moles. Ultrasound is annoying and removes them without harm…	2012
I'm not surprised that today my sixth mole already died, as if in other years there weren't so many	2012
I have never had it happen to me to set the traps on the channel and catch 2 at once. It was as if they had a date and wanted to kiss. I've been busy lately and haven't had time for them. They made trenches everywhere. I see that the buds of 2 vine cuttings bought and planted this spring have dried up. They must have caught air at the root from the mole galleries. Drought doesn't do much damage t…	2021
Moles make tunnels about 10 cm deep. I have not met lower than that. Or at 10-15 cm depth, they had nothing to look for vine roots that had to be lower.	2012
first catch since taking the traps. From what I understand it would be orbits. I'm not good at this kind of thing, but I thought it was huge. He poked his head around the yard, I caught him at the end of the tunnel where he had excavated almost half a meter of dirt. the technique must be refined a little until you catch it. The tunnel must be clean if it gets clogged when the earth is dug out. Ot…	2012
I'm sick of it too. I've been struggling for 2 weeks to kill her. Today I had to leave for about 6 hours. When I came back the whole pit was full of earth (a cube with a side of 20 cm). 2 traps at the same stage they were set. Under freshly dug soil. A sealed tunnel (and closed it to him). I think I'll end up lying in wait with a spade in my hand. Nor is the schedule the same as at the mole. The …	2021
Well, you didn't say that they make galleries about 10 cm deep!!! Ahaa you found that they are deeper I'm doneÂ Â Â Â they came through my lawn. They also started to take out the roots of the 2nd thuja. I've been struggling to catch them for about a week. And even with the pickaxe I can't damage the thuja root. Their mother mole!!!!!! what are they doing in my lawn??? don't they have hectares of …	2021
Vale-leo my thuja. Here this morning it didn't come again but the traps remain. Here he visited me and raised my trap. I repositioned it again. I've been trying to catch the bastard for a week. And how much I take care of the thuja and how much fertilizer I put on them for some bastards to come and destroy them for me.	2021
My guess is that you set the traps backwards. Meaning they have to rest on the jaws of the pliers not the trigger piece which makes them much less sensitive	2021
It is. The traps must rest on the 2 legs. And a stick should be inserted in the posterior circle so that it does not move. But at least your little one still comes to traps. Mine or mine that are moles or blind people simply close the gallery in front of the trap. I've been digging holes around the yard setting/checking traps for almost 3 months now and...nothing.	2012
You may be right about the return of the traps. At first when I bought them like this, I put them with the feet down and had mistakes. When I returned them to their current position I started to catch them or maybe I was at the beginning and checking the system. I'll see what happens by tomorrow and then return them.	2021
You are right, I mean, smart creatures. Block the gallery the trap is on and tunnel through somewhere else. I caught one and 2 more appeared. In the fall, I don't spend money on tractors for plowing	2021
In order to have more, give me the address so that I can send mine to you as well. I make fun of trouble too.	2021
I'd rather be wrong if they were! I thought about the smell. So the two traps are now in a bucket of liquid soap after which I will go in with the brush to clean them until they are shiny again. I thought about the current. Almost every day we would destroy their burrows in the sense that we would shovel everything they had removed from the ground down to the normal grass and leave their hole exp…	2012
Well, that's how it is with me, channels everywhere and in all positions. When I planted the traps, I came across a node with about 5 galleries. I used to set 2 traps but they came on the others. We change their position but in vain. It was like we were like the mouse and the cat. And as the proverb says that the pitcher doesn't often go to water after a week or so of torment and changes, I final…	2021
also give me the phone number of the courier who is willing to catch the parcel when he picks it up. That's how I find intersections with 3 directions at 5. You already have to do the paperwork for the kennel. I used to put the board over the excavated portion where we mount the traps, but as I said, the catching success is limited.	2012
This year I caught over 15 moles and there are dozens more. I'm afraid when autumn and spring come because that's when they're more active. Well, I declare that there are trinkets on the batteries in the package	2021
Issue update. The mole only visited me at a gallery and I didn't catch it. A trap set and another sprung. Cleaned and replaced but with the legs down. He hasn't come here yet, see you tomorrow. It didn't come to the fore here either. I no longer have traps that I would have planted in 2 places. And what was the one that said to protect the moles???	2021
It's the same as the one who said ants don't hurt. Don't forget to put some sticks in the eyes. Don't move your trap.	2021
If you want to let it run out of air, burn some sulfur tapes for barrels, it comes out instantly if it takes hold. It doesn't come out. They seal their tunnel from the side where the smoke is coming from. Go into several tunnels seal them all and make others.	2021
The bastards made a mess at the bottom of the pool. What power do these have to overcome the weight of water?? I think I'm the most affected by these bugs. Is anyone else afflicted like this??	2021
I've reached the limit of patience... That wretched orb mole seals her channels in front of the traps. That's when I'm not filling my hole with soil... Let me explain. After I find the hole with a spade, I make a square by putting the whole spade into the ground on the 4 sides, I raise the square of ground, find the channels, put the traps and... they don't catch anything! I put something over th…	2021
I don't put anything over the pit, on the contrary, I let in light and air, why should I plug it when that's exactly what they want and do with their tunnels? I always set the trap with fresh flycatchers to make sure they are haunting the area. And before I set the trap I give her some water on the gallery to annoy her to ruin her painting so that she comes to the entrance to solve the problem. I…	2021
I said he feels the current between the pits and that's why I covered them. He always cleaned the traps so he didn't smell like me. I also disinfected them. I've been struggling with this orb mole for two months. I say so I don't know the channels are bigger than what I have had before and deeper. I'm getting all the devils... Tomorrow I'll smoke them...	2021
If you want to let it run out of air, burn some sulfur strips for barrels, it comes out instantly if it takes hold.	2012
come to hell stop resisting the moles it's in vain.	2021
Example of pit with 2 channels both sealed overnight. Now I think I have an explanation... It's an old mole with rheumatism and feels the cold damp air not the traps. Because for about a month, it's been cold at night (between 11-20 degrees) with heavy dew. Or the earth warms up during the day and at night you can feel the difference. When I covered the pit I did it with a sheet. Today I'm going …	2021
We also have moles in the country. I switched to watering through the drip system. We only keep them at a distance with anti-mole plants during the summer or due to drought they no longer come to the surface. Over time, my father caught a few (about 7) and with these traps I remember 2-3. For the traps, we dug a bigger pit like 5x5 cm and put traps left and right. At first I caught it, but later …	2021
Me too like you. I haven't caught anything for about a month. It's the same for me as it is for you. I have 6 traps. I started moving them around based on priorities and the severity of the situation. For 2 days he started to put out raspberries. No other but it is put this year and last year. It's a disaster at the pool and I can't catch them. There was a time when I put all 6 and for nothing. H…	2021
I'm ok. you put one in each hole he doesn't have time to seal them all.	2021
Sulfur strips are available at any bee shop or veterinary pharmacy. If I can't catch them with the traps, at least scare them with the sulfur. If not with dynamite. I dread when autumn comes.	2021
Beware of phosphine, I understand that it is flammable and there is a certain risk of self-ignition in contact with air. Hence the imposed restrictions... I know it's an old post but... How many pills are needed for each gallery? Thank you	2021
To get rid of moles put poison. They will all die.	2021
I have never heard of such a thing. What poison?	2022
Carbide pebbles stuffed in the holes and watered well...and sealed the holes for efficiency....Doesn't kill them but removes them from the area (smell lingers for days)!	2022
Either you've never had moles or you're talking from books. No method works except that of extermination. I have 3 of the 4 sides of the yard where no one sits. I always come from there. I just don't have any effective method at hand to kill them. You say we are cursed.	2022
Great grief. I've been away from home for a while and the bastards have shown me the land. I have an idea and would like some opinions. About how deep can these gills go? I can make galleries 60 cm in the ground. I've read several opinions on this topic but I haven't seen the depth to which it reaches and possibly digs tunnels.	2012
I did not find any gallery lower than 20 cm. It's true that the clay appears below 20 cm and I don't think they like to dig in it. I think if you had concrete foundation fences you would be blocking their way into your yard. In the spring I want to dig my whole yard. Not necessarily to cut the bastards, but somehow to break the roots of all the weeds that grow in front of the house. I chop and th…	2022
It's the only viable solution other than fighting windmills. And when I read what some write with such thin solutions like: sulfur carbide, cylinder gas or as I have seen on YouTube that he inserted the exhaust pipe from the car through a hose into the mole galleries, well, one of our Romanians suggested to buy fish and cut off the head and then put it in the gallery makes me laugh. More guys und…	2022
I also talked to a neighbor who agrees to do so. He actually made a concrete fence with a foundation. He still has about 20m of the border where he has no foundation, but he said he would take measures. I have about 150 m of fence made only of wire mesh. I proposed to dig a trench about 60 cm deep and insert double anti-mole netting in the legs and plug. That's how I can stop (I say) the invasion…	2022
It seems the only solution is wire mesh to delineate the border/edges... and then deal with the poor insides somehow. Look at me, how happy the little animals are...	2022
Now I found the one with the fish head. look at me!!!! you laugh. He thinks it's smart [ https://www.youtube-nocookie.com/embed/bfKU4SzLDG8?feature=oembed ]Get a boost when you buy fish	2022
I also put netting and it helps. It's true that my fence isn't that long. You can dig the trench with a small tiller, leaving cutters approximately the width of a shovel. You do two passes (depending on what floor you have) and then work the abdomen and then repeat. It looks hard but it goes fast	2022
Did you use a layer of mesh with smaller meshes or multiple layers of mesh (like a fence)? I think it would be a good idea for me too although when I think about the 90m length...	2022
That's what it's called anti-mole netting, it's made of some black polyethylene with square meshes. I got it from Leroy. If you also have rats or mice, I don't think it's effective. they have something to chew on	2022
Of course I also have mice. By all means... I just don't have rats. When it's hot, all the cats from the street visit me. One does not leave uneaten. Now in the winter I think they are cold...Other than that, at night I am visited by all possible animals but smaller than the fox. Otherwise I can't grow potatoes and corn for the wild boars to come... so I prefer an orchard although I don't go out …	2022
That's why I'm also afraid that he won't bite her. At first I thought about that galvanized mesh but after a while it will rust and grind. Aluminum mesh is ideal, but it's damn expensive for this purpose of stopping invaders. I'm still studying until I make the ditch. Anyway, I can't make a trench that deep with the tiller. Something like this is ideal. [ https://www.youtube-nocookie.com/embed/R4…	2022
No way. It's too expensive and then I have nothing to do with it. Vali is right. I will buy a chainsaw in the next period (a Loncin LC750 or a Media Line MHB780 from Hornbach - both are end of range but I'm still waiting, maybe I can find them cheaper). To them I only attach a hoe to each side otherwise I dig about 40 cm - exactly as Vali said - and in 2 passes you dig down to about 25-30 cm. The…	2022
You can see the arrangement of the slats next to the foundation of the fence. But still under a fence foundation he entered the yard. I don't know the depth of the foundation.[ https://www.youtube-nocookie.com/embed/V5UriH4SXJg?feature=oembed ]	2022
If the foundation has a 30 cm:- sometimes when casting they caught the mole inside and it can't escape (it would explain the holes next to the fence - it still looked for an exit which it found through the gate into the street). - or he entered under the gate. There is also the version in which a benevolent neighbor threw one in his yard... I did not find a mole tunnel under 20 cm deep. That does…	2022
This guy from the video about pushing the concrete up might be right. If after pouring the boys left and the mole no longer sensed activity in the area it continued its tunneling so it pushed the concrete before it entered the socket. I say this because in my case it also pushed the bottom of the pool up, defeating the weight of the water. I can't figure out if it can dig tunnels 50cm deep exactl…	2022
I visited the land at the foot of the mountain. Full of molehills and organic fertilizing dung everywhere. We don't know if we will manage to get rid of the moles, but it seems we got rid of the cows housed there over the winter.	2022
I caught this bug today. Will there be any mouse rat? She had quite large bottom teeth almost like an orb but he was smaller in size. I think he gnawed my rootstock on two young apple trees, there's a good chance I'll lose them.	2022
You see that one is protected by law, delete the photo so you don't end up in prison..	2022
That looks like a mouse. They certainly don't eat roots. For example on topic: My cherry and a spruce died in the spring. When I pulled out the logs a week ago I found the roots rotted and the soil was black smelly and somehow repulsive. The conclusion I drew, having a pond higher than the two deceased, is that a bastard reached the pond with her tunnels (the pond is paved not concrete). AND look…	2022
It seems unbelievable that a small animal can do such damage. It frustrates our work. Where there are no roots, it's probably easier to dig, I have no idea, I also have aphids in the orchard. The other day I saw a weasel in the orchard, maybe she will also help me to reduce the pests	2022
The weasel is very good for you if you have small animals. It never touches yours. But he goes to the neighbors... But maybe it was from the neighbors... They stink, they don't dig for moles... Not even ferrets...	2022
Orbite is bigger indeed but any trap should be hacked. My suggestion: wash the traps well use gloves widen the tunnels well and insert the trap deeper into it. I stayed at the last mole for 2 months. In the end I put stones in the tunnel and set the trap a.i. not be able to fill it with soil. That's how I got it...	2022
And I got my net... Today I caught a mole in a terminal tunnel. I dug an intermediate bed and the last bed. In them the distance of 15 m I put 3 traps 2 in the intermediate one and one in the terminal one. What do you think happened? 1. The trap in the intermediate litter that faced the yard as it came was filled with soil and then pushed. That means a mole. 2. The terminal trap (opposite side) w…	2022
the day before yesterday we went nose to nose with the orbs. Now it's clear to me why they can't be trapped. He was willing to try to get in but the trap is simply too small for him to actually fit at least not as a fully developed adult. That's why he pushes earth into it that digs alternative route. His gallery in certain parts is the size of a fist and these traps are for the mole which is muc…	2022
I have 2 types of mole traps. 1. I'm starting with the last one I bought because I didn't catch anything with it. It is the largest ring with a diameter of over 5 cm. This guy: https://doraly.ro/ca...tgaAlx6EALw_wcB2. First bought most effective (3 moles). Unfortunately, it is smaller in size. This guy: https://www.europrod...na-cartite.html What's going on? Over time they get dirty and none of t…	2022
I have the first model. About 5 cm in diameter as you say. The devil can't take it because it's wide. When he saw that he couldn't get out, he started to growl, he has a sound that he makes as if in mockery. I've caught a smaller orb and that mouse so far. Mud doesn't seem to affect the trigger system for me, I just give them a good shake. I always use gloves. I'm going to try to put the trap in …	2022
Well, if you're near him and you can hear him, why don't you kick him in the head? Try this again. See which way the tunnel goes. 20-25 cm from the trap stick a spade in the ground until you think you are above the tunnel. When you hear him at the trap, you press the spade, block him and cotton him.	2022
I got it with these: https://www.emag.ro/...8/pd/DS0HLJBBM/	2022
It is the same model (my first example). I also got them from emag. Unfortunately...total damage!	2012
Feels the vibrations of the ground if you approach and runs away. Plus where I met him the hole was almost perfectly vertical at least one meter. She went on her ass and was growling at me echoing. Yes, I have that model from the fito store.	2012
Many years ago when I was patient and still smoking... I did this thing with the observation that I dug and left the hole uncovered to see the mole when it comes. I put an umbrella on my chair and sat with the spade in my hands for 2 hours! When the mole came I gave as much as I could with the spade and... I missed it! I mean I just scratched his nose! He was sick for 3 days, after which he start…	2022
I don't know if it's been posted before, I haven't read much in the past. An old woman from the neighbors showed us a plant in her garden that she says: chases away moles. She gave us some seedlings the next year we planted them and what do you see... the little girl knew what she was talking about. I will take some pictures of the adult plants, maybe it will help someone. I don't know the name o…	2022
I have it too. The distance was like 3 meters. The orbit passed about 5 meters from the plant. I can't do a plantation like that	2022
I had too. The roots of this plant smell unpleasant to moles. It just bypasses them...	2022
Those sulfur sticks are found in beekeeping and are for removing wax moth from beehives. After you set it on fire, it emits a lot of smoke and has a suffocating smell. For me, there was a break because it was dry and it stopped producing. They resumed their activity after these rains when the ground softened.	2022
An update on my problem. I cleaned that hole where the cherry tree was and discovered a gallery. I put some pieces of apple branches and covered the hole with a big pot I had in the garden. After about 3 days I discovered and found the gnawed roaches. All that was left was the white-orange wood with the teeth marks on it. Not yet having the traps that I ordered on the 23rd and they didn't arrive …	2023
Maybe escape... AND read And Power... Maybe it's even a solution.	2023
worth a try thanks mine is too big to fit in the trap anyway. May they be well from the poison	2012
Today I arrived at the garden and found 2 guests in traps. I set 3 traps this time and as bait an envelope with raticide pellets. Let's see if I catch more	2023
I advise you to attach a wire to those wires that are placed in the middle, otherwise there is a risk that they will fly who knows where and you won't find them. And anchor that thread with a stick. I pull the looped wire up to the snare loop. And I stick a stick there in the loop of the trap to immobilize her on this occasion and the trap doesn't push her completely.	2012
All types of traps are acceptable. I have 4 pcs. like the one you pictured and 4 circle type. The circle ones kind of broke (2 of them) when welding, but overall they have a lower yield than the others. And yes they trigger harder but I don't arm them all the way. Anyway when I'm pressed I put them all in... But now I can't. I have a layer of 10 cm of frozen snow, the ground is saturated with wat…	2023
Gabi what are those? The one on the left looks like a mouse (it has a tail) the one on the right what is it? If it's dirty yellowish-white, it could be the orbit, but with that snow I can't see it. My suggestion: stop tying with wire. A stick stuck through those rings is enough to stiffen it. With traps of this type I have had (limited) success with moles. If you drop that rectangular wire, look …	2023
I lost one but I still have 3 on 2 traps because they gave me 2 of each. Now I really tied them with string to the support. And yes, I stick a stick through the loop because otherwise I risk pushing it without triggering. Although the ones I caught are very sensitive I jump right away. Instead, the 2 that I received yesterday and that I put on today are the ones with a circle, and to be honest, i…	2023
I advise you to attach a wire to those wires that are placed in the middle, otherwise there is a risk that they will fly who knows where and you won't find them. And anchor that thread with a stick. I pull the looped wire up to the snare loop. And I stick a stick there in the loop of the trap to immobilize her on this occasion and the trap doesn't push her completely. They really need to be fixed…	2023
Although the ones I caught are very sensitive I jump right away. They won't stay that way. They get dirty they oxidize...they will be slower and slower. At some point you will wash them with WD40 oil. Welcome to the club!	2023
That glossy film will wear off after a while, you have to keep them slick or they won't fire properly. I use very fine sandpaper, hold the trap in place with the dedicated wrench, and sand the front inward 4 5 cm until I feel it slide well with my finger.	2023
Looking on the net I concluded that what I caught were field mice. In English they call them voles. They live in colonies so there are probably quite a few. I killed 2 more would be cracked and from that poison. Today I went again and there was no more activity in the pit, the poison sachet was untouched and the 4 traps were in place armed. I put some more apple branches cut 20 cm inside and cove…	2023
Gabi mice are opportunists. They found the tunnels from the orbits and took the opportunity to eat your poison. As the poison only kills them when they fall asleep, that's why you didn't find the people who ate your cereal. Basically the neighbors' cats were supposed to keep the mouse population under control but...	2012
I accidentally found on youtube an interesting method of catching the mole [ https://www.youtube-nocookie.com/embed/mwLxhRbyfwc?feature=oembed ]	2023
Mine have a red snout... And it's like the snout isn't that sharp. But it is interesting.	2012
I've been watching this mess since November. She is responsible for dozens of slats on about 1000 square meters. I take this opportunity to review the two types of traps. The one where the mole is strangled is from Leroy. There is one more in the far plane. I think I killed over 6 moles with this model. The other rounder one on the right is from the emag. Only one victim in 2 years. I think it's …	2023
Nothing has moved for me and I hope it stays that way because I don't take any pleasure in killing these little animals. But when they kill my trees I kill them too what to do. Cats are cackling around the yard all kinds of wedding parties but with a weaker mousetrap.	2010
I have noticed one thing... late autumn and winter and early spring I have a lot of whiteflies in the garden ... in spring and summer and early autumn the whiteflies disappear... if I sit and analyze what is different between these periods: in the 2nd specified interval mow the grass -> I conclude that they don't like the vibrations from the trailed mower... maybe it's a coincidence but that's th…	2010
Now if I still had the traps, let's play with them, I put one on the old tunnel, which is about 35-40 cm deep, and I think I discovered another tunnel, the latter much more on the surface, somewhere about 20 cm in the area where the topsoil layer is separated from the clay layer. I put one in there too. Now let's see if any life comes after they've eaten all that poison.	2010
And the moles leave them? Why?	2010
Right, mice are opportunistic animals, they will take advantage of any opportunity to move more easily. But for me it is not a valid option to go to war with nature. I know I can live peacefully with moles and I do.	2010
Damn you people ... they are stubborn to fight against diseases and pests. Maybe you can also convince those who grow potatoes, red cabbage, cucumbers, beans, vines, wheat, corn, etc. Maybe they will make a pact with the Colorado beetle with the aphids with the mites with the mites with the powdery mildew with the cabbage fly with the cabbage bug with anthracnose etc. ECONOMIC DAMAGE THRESHOLD !!…	2010
Sometimes it is better to prevent diseases and pests than to fight them. In a long-term war of attrition between farmers and pests, no one wins, but surely the farmers lose because they have to invest more and more resources in this war year after year and the results are minimal. On the other hand, pests evolve and become more and more evil. There are better solutions than messing around (insect…	2010
The Colorado beetle also has its predator. what is it	2010
what is it It's a bit offtopic here but here's a link where you'll find more about each pest. Quote from that site: Beneficial nematodes chickens lacewings ladybugs two-spotted stink bug songbirds toads and groundbeetles. Commercially available is a parasitic wasp known as Edovum puttleri. Repellent plants: Beans catnip coriander dead nettle garlic marigolds flax horseradish. and tansy. For examp…	2010
Theoretically, it will be like that, but when you have a hectare of potatoes, what do you do? That on the basis of birds you do not solve the situation! You don't have that many chickens, and you risk getting rid of them with a wolf or a fox!	2010
On the topic about permaculture you can find more details, I propose to continue the discussion there. This was about moles	2010
A little off-topic here it was about moles, I will answer you with a true story. During a visit to a permaculture institute, a student asked the instructor for solutions related to combating a particular pest. The teacher's answer was: I don't know. We have no problems with pests here. Here we learn to create healthy natural systems and specialists in this field. If you want to learn about pests …	2010
Yes, I still haven't found out how to get rid of moles...	2010
Buy yourself a fox terrier! You train him a little because he has an instinct to drain and he gets rid of them!	2010
Since petrol lampant is harder to find, it also works with diesel. So soak cotton cloths the size of a handkerchief in diesel and wring them out well. You put the rags in the galleries under the laundry. Moles do not live in areas where there are oil residues, being a witness animal.	2010
Moles do not live in areas where there are oil residues, being a witness animal. And you solve 2 problems: you get rid of moles and you also pollute the soil!	2010
Those small and whiny puppies are the best, I don't know their names anymore, they can be found in the villages, they don't need a pedigree. They have incredible digging speed, go on target and don't miss the moles. They also have the role of a cat that kills mice and rats. The only thing is that sometimes they make noise at night and they attack everyone, including moving cars, and they kind of …	2010
tekel breed or in Romanian soricari	2010
That's why I was saying that lamp oil pollutes less. The method with cloths soaked in diesel or gas is considered gentle and harmless. Pollution is minimal only where the cloth is buried there is some toxicity. And since Pisi has the moles in an orchard, the pollution is lower than the phytosanitary treatments done in a year in a super-intensive plantation.	2010
Ok thanks cane! I also found lampant oil. I'll start this weekend.	2010
That's exactly what I was talking about. they are usually not good at anything else and even annoying most of the time. But when it comes to moles mice and rats are the most efficient and the happiest.	2010
I'm starting to think I'm losing the fight with them. I have 4 traps set. At all they seal their tunnels before them. They are washed, cleaned and disinfected and then left in the open air. They have no way of retaining any smell. Then why do I only have moles in the area with few trees. I pray, there are no trees now... There is no mulberry tree in the orchard... Why?	2010
Performed the lampant oil operation on 12 lice. Now I'm waiting for the results...	2010
... and the result ... 5 brand new flycatchers appeared 30 meters away!	2012
Did you expect anything else? I used this method only if they jumped through the seedlings, because there they really cause trouble. Except that I used another substance to remove them from there.	2010
Honestly, I expected them to migrate at least to the neighbors! But instead of going right and left of the orchard (which is no more than 20 m wide), they go forward (about 100 m long). I think they like it here!	2010
I realize that you are a welcoming host question: where did you find oil lampant and at what price?	2012
I didn't buy it, the villager from whom I buy milk gave it to me. I'll ask him where he got it from. But it lasts about two days.	2010
No problem, I'll wait. Thank you !	2012
I spoke from Dorali but he doesn't know the exact stand. The price is 6 RON per liter.	2012
I too have a problem with moles that I don't know how to solve. If it was about the orchard, I would leave them alone, but they ruin my lawn... and only I know how much I worked to bring it to its present form. The solution with the dog even if effective in orchard hay cannot be applied in the case of the lawn... because even if you teach him to dig for them and catch them you still end up with d…	2012
The mouse (dog) only digs where the mole feels. He doesn't start digging madly all over the yard by himself (in rare cases he also digs usually in some corner to hide bones). With unextinguished carbide and water there is great danger. He was going to tell you that you have to set him on fire to make him boom (from a distance), but make sure you don't go along with the moles or be left without ey…	2012
Let's try to get serious again. One: the problem is not to bury a barrel in the hole, but to put 1-2 pieces (25-50 grams or so) enough to make gas (acetylene) from the reaction with water, water that enters the galleries to suffocate the moles. I've been learning chemistry the hard way...I think I can handle a bit of carbide. Anyway, I think it's cleaner than with rodenticides...and why not, even…	2012
Try a fox terrier if the dachshund is not good! Then see the circus!	2012
How to catch a mole: Destroy a section of active gallery stick a stick (or even two at both ends of the gallery) as a signal and lie in wait quietly and without making any sudden movements. At the slightest vibration of the ground the mole will retreat so you have to stay close and cut off its way back.	2012
Put water in the galleries	2012
did you finally get rid of the moles? is gas (diesel?) efficient	2012
It's efficient. Only you have to follow them where they migrate and do the operation until they leave the neighbors. I didn't realize that the snow had come. I will continue in the spring.	2012
.and I have a mole that won't leave me...it made a place under the tool shed in the garden, it confused me all over there	2012
The mole is one of the animals protected by the law, so pay close attention to what methods you use....	2012
The healthiest and most effective is the dog	2012
Oh yeah? Then I will put a big sign with: Attention protected species! and I'll sell tickets at the gate for those who want to see the fleas! And if I think about it, I might ask for some funds from UNESCO to make a natural mole reserve!	2012
From now on I hate the mole! ....With a sincere and visceral hatred.... Hopefully in the fall when I moto dug around the tree where the headquarters was. next to the layers to have gotten rid of it for good. ...That's the case with the biniÅŸor.....But no!!!....Again, her gnats dislodge my carrots, onions and the rest of the weeds. THIS IS WAR !!!I swear with my hand on the potty that I and my de…	2012
they sell nicely packaged cat poop for those who want to use it to repel moles, the effect is guaranteed (on wikipedia it says it might work)	2012
I intended to try to dig a large hole (25-50 sq m) with the vola but I couldn't find one available (for now) and put the rabitz net. But experimentally I did it on a smaller surface and already the mole went crazy. It keeps circling around the potatoes, making mush all over the place, but it hasn't broken inside. I mention that place them below as well. If the system works and I remove all the po…	2012
Maybe in a few years climbing moles will start to appear as an adaptation to the challenges! Then you will also put a lid!	2012
And leave with the bag on his back? Bag perimeter sensor.	2012
My problem with this discussion is that actually moles are not potato eaters they are carnivores. That is, they eat worm beetles. There would be other mammals that walk underground (among them the orbs) that eat potatoes, but because of this confusion, all gardeners end up fighting with some animals that have nothing to do with the plants in the garden except that they disturb the alignment of th…	2011
Are you saying he doesn't eat potatoes? then please tell me why my potatoes disappear from the garden before they sprout and when I dig I find a mole gallery in the bin? There would also be vegetarian moles...	2012
maybe orbs or maybe other gallery digging animals eg. little crickets which in English are called mole-crickets.	2012
Orbete... the mole; people treat them the same. The mole is insectivorous and is related to the bat and the hedgehog and the orbite (earth dog.) is a rodent and is larger, I have captured both species. The mole is black with shiny f. fur and a nose like a pig's snout and very small eyes and the orbit brings with it a mule but its eyes are atrophied and it is bigger. Orbite is the one that scatter…	2012
Their mother ! They also appeared at my place!!! I can see mine lifting the ground a bit along the trails as well. That is, you don't only see the streets, but also the routes. Do you have any idea what it would be - moles or blind people? At least I know what I swear?	2012
I can see their tracks too...but they hardly ever move. The neighbor complains every day that the onions are destroying his carrots and whatever else he had in his immaculate garden without a blade of grass. I probably have too many weeds and they don't like them	2012
they robbed me in alfalfa at least this fall only deluseos appeared. I have a dog, a cat and a dog that keep catching moles (I think also from the neighbors on the edge)	2012
what would be the remedy for moles? and for the gentleman who likes sleep and the mole, I propose a deal.. to make a solar of 20 x 10 meters will cost him around 1000 euros. Further in the spring to sow seeds of tomato peppers eggplant for seedlings will cost him another 1000 or so euros. The next phase is to plant 2 pieces of moles in 2 days, if they put in the work, and the problem with the cul…	2012
And I know that moles are good for maintaining the natural balance. They also do damage but also help. As a countermeasure....if the problem is really serious: we have a funny story going around (it also has a grain of truth) about a nene who was desperate because of the damage moles were doing to her vegetable garden... .who put carbide in the galleries and then water...thinking that the release…	2012
The one with the carbide is deadly I wonder what would happen if the mole galleries also go under the foundation of the house???	2012
stupid thing, I used something like that in vain, there is a bang and that's it.. otherwise nothing, the mole is due for two days.	2012
are you serious? Didn't you play with the carbide cannon when you were a child? The gas released from the carbide rises to the mouth of the pipe or gallery hole. You just didn't expect the explosion to take the gallery in pursuit of the pest.	2012
Cohabitation is recommended for the safety of the home and the environment	2012
I'm very serious because I didn't know what to do anymore .. later I had a kitten that caught moles but the poor thing died it was easy dust .. then I found no other way to get rid of these pests than the water hose and flooding the galleries.	2012
I have a friend who had problems with them and as far as I understand it worked, it is around 70 lei a piece but I don't know where he bought them INFORMATION	2012
what's up ?looks like a guillotine for moles.	2012
That's why I guarantee that you make a barbecue every week.	2012
I have to sow in the greenhouse and only the thought of moles and moles makes me...	2012
as far as I know from him, when you put the traps in the ground, you should wear a glove because the Rodents smell it and run away from them. People say that there is a plant that emits a smell and repels moles, Euphorbia lathyris, also called the mole plant. And this for lovers of barbecued mole is strange, I know	2012
According to this model, I also made 2 pieces, but the spring that pushes the harpoon was not strong enough to determine the spears so that they penetrate 4-5 cm of loose soil and at least fit into the mole. I changed about three springs to have a higher penetration force but I didn't succeed. I was preparing everything ... the mole would come ... trigger the trap.. and pass on without even a wou…	2012
Oh hand! I like it! And the one with spears and the one by strangulation! And I swear I will eat as many moles as I need on the grill! Just to see them carried! Well, the bad taste of rodents goes away! No, I also advertise not only the enemy S!	2012
try sulphur-based mouse fumigants!	2012
where do you get this from?	2012
from plant protection are fumigant cartridges which, after lighting up, are inserted into the gallery and plugged with earth, releasing 150-250 liters of toxic gas that causes the death of rodents.	2012
my father got rid of them with poison. Mouse poison or ... something stronger put in their holes ... they either come out and die on the surface or they go ... forever.	2012
thanks, we'll look... but I'm thinking if I put it in the solar and the smoke starts to come out, it won't harm the plant..	2012
Today I found this model of traps at Hornbach at a price of 15 ron a set (2 pcs), much cheaper than everything I have found on the net so far (even 4 times cheaper than some sites). In the meantime I also learned that someone would have chased them away with the help of firecrackers... but it's kind of hard for me to believe that the method is successful.	2012
The mole is not a mouse! It seems to support the theory that the mole can seal off toxic fumes from the gallery by digging another gallery to the side of the original gallery and with the help of the recent excavation create a plug behind it so that the toxic fumes cannot enter the new gallery. Then he sees himself looking for food without embarrassment. So I threw a bunch of money out the window…	2012
I found in a practical magazine a method with pressurized toxic gas. so the mole would not have time to plug, I say... this would be one found on the net and this from the magazine... quote: sulfur dioxide (SO2) repels or kills these creatures. for that I found a box in which to burn powdered sulfur (brittle) on some wood burning with diesel. To the box I welded a 3 4 inch spigot and with a hose …	2012
I was going to try a similar version with the atomizer but I didn't find the time for experiments. Can also work with an atomizer or leaf blower for places where there is no electricity.	2012
If it was about the orchard, I would leave them alone, but they ruin my lawn... and only I know how much I worked to bring it to its present form. The dog solution, even if effective in orchard hay, cannot be applied to lawns... because even if you teach him to dig for them and catch them, you're still left with a lawn ruined by both moles and dogs... and no I know how it is with you, but my idio…	2012
Fumigation cartridges are ideal for treating burrows built by moles and other underground rodents. The smoke given off by burning inside the tunnels makes it inhospitable and uninhabitable for them.	2012
I hope you don't laugh at my country cousin's eco method. He cuts the bottom of a 25 l bottle, fills it three quarters with water and buries the bottle in the ground, leaving about 5 cm on the surface. The mole comes to drink water, bends over, slips and drowns. He says he found a few drowned. It was easier for me last year, I had a motan who killed them at night and in the morning I would find t…	2012
May God forgive me and all of you that I laughed too much reading your nonsense... I started to leave Discovery (as a way to relax) and read journals and other topics around here I'm going to ask my mother-in-law that she's from the country what methods does he know ... to get rid of moles. Methods found on the net do not know if they work :1. You can get rid of the mole very easily if you buy a …	2012
I also bought mole traps but... wow: the moles are gone good these traps are very good	2012
In the meantime, someone recommended an ultrasonic mole repeller. I have found models online with the pile even for repelling other animals and insects. It works with solar charging. Does anyone know of such a device? Do I get results?	2012
Hello! Shit from the one stuck in the ground with solar batteries I put and it really hurt their backside! Waste of money. I had it stuck right next to the flywheel.	2012
I subscribe. At my place, it made a mess right next to their two-penny machine... Chinese chives.	2012
The batteries would not have been good... or the sun! That it's not the same as the Chinese sun... let's not be squeamish.	2012
Eh, doctor with a photovoltaic cell. Great job!.	2012
I escaped with this trap: http://www.gardenstore.ro/accesorii/combaterea-dÄƒunÄƒtorilor/capcane-mecanice-crtiÈ›e/capcanÄƒ-crtiÈ›a-supercat.html I would find them trapped within an hour at most. 4 I had 4 I damned. 100% efficiency. I have the impression that the order must be at least 100 Ron. Here is the proof	2012
I've already started in the garden... but more timidly so... it's muddy.	2012
but it's nice to look at the garden when it's muddy.	2012
a mole was stubborn to rummage under the solar but I quickly got the hang of it, look how well she is fed, she looks fatter than the pig in the sty.. where is the colleague with the grills?	2012
Gogule, you didn't catch that bad one. That thing you caught is insectivorous and it was killing your pests. Look at this one to chase and catch... I mean the orbs... not the mole because he digs into the potatoes.	2012
I don't have anything like that, instead, the one that causes it spoils my seedlings in the greenhouse all spring.	2012
The mole adventure is very funny when someone else is experiencing it...so I had a good laugh reading your rants after spending the last 2 years pulling my hair out of my head in desperation and standing like a statue by the cesspit at the overflow at dawn armed with a spade that nothing worked... as others said around here those devices with vibrations at 1 million pieces... well my moles though…	2012
Repellent - there are many products on the market that repel or kill moles. However, most of them are ineffective or do not have exact instructions, so they are not applied correctly.	2012
Maybe I'll reach your lordship's threshing floor	2012
I have a cure for their scabies .. if you bothered to read above, notice .. therefore: wait for yours, they are gone for help.	2012
Castor Oil: Dilute castor oil with water (one part oil, one part water) or use castor granules.	2012
I read the whole topic... that's how you should read what the previous ones bothered to write and only then give your opinion... but I didn't remember exactly who said what so I don't know if you were with the oil lamp on the tunnel or with the beer traps	2012
with carbide traps	2012
More in the winter when there will be more time because now I'm busy and I'm just starting with that wonderful topic with Permaculture... because I really want to see if it's like in the American movies with a happy ending for all those who are tired of weeding and digging or I keep my eyes on the screen begging just to laugh at the frustrations of the farmers (and mine) who don't get concrete an…	2012
I have a kitten - black tabby - three months old. His mother catches moles and brought him some to learn that they are food. Anyone interested in getting one to hunt moles?	2012
of moles or kittens?	2012
if you want, I can also find moles, there are many along the border.	2012
I heard they are good on the grill ... now I don't know why.	2012
As far as I know, the mole is an animal protected by law. I bought from the veterinary pharmacy a German product - Silence Mole Fighter - 25 balls with a repellent substance. You have to bury them at a distance of 2 meters or put them in compost. One box is effective for 50 square meters. They disappeared for me in a few days, but they appeared at my neighbor's	2012
tomorrow I'm coming to visit Matale too .. as for the law, it's interpretable .. let whoever gave the law raise them, I have traps for them. with a trap I caught 4 who were making their living in the solar house where the seedlings are sown	2012
Anyone got rid of moles around here? My parents have 3 cats that keep the population under control. There was a report on nat geo, they say that you can NOT get rid of moles, but you can limit their number.	2012
In 2012 I got rid of them without doing anything... the year before they ate my days sitting like a demented guard with a hoe next to the leeches... but I don't know why in 2012 not even one appeared ... I hope they stay where they left off	2012
... I hope they stay where they left Claudia and yours are still with the neighbors!	2012
DÄƒnutz I hope at the distant neighbors and I hope they feel good there to camp permanently!	2012
I patiently read the whole topic and seeing that you haven't really found more effective ways to get rid of moles, I also propose one with a guaranteed effect: if you're not too sensitive, take an old bucket and fill it halfway with shitty human feces then add water or stable urine until the bucket is full mix until homogenous then take a trowel with which you remove the soil removed from the mol…	2012
Until the moles die or leave I think we die first! We need to hire someone who works with the drains to be used to the smells!	2012
Have you never been to the toilet in a country house in the summer heat?	2012
Honestly, I haven't had many opportunities like this! But I think that one is the smell from the bud and another is the one when you make it in the bucket, meaning fresh! Yuck!	2012
but I, the girl from the garden, didn't abolish it even though I have a bathroom in the house, you never know..	2012
Moles do not like the smell of castor at all and will stay away	2012
I haven't abolished it either, but there is a difference in my opinion between the smells!	2012
You know that I thought it was a joke at first... and a good one at that... I honestly told you that I laughed with tears. I don't really have the patience to try it.... because I have a closed space (sunroom)... I risk suffocating.... I wouldn't want the solarium to acquire a permanent eau de toilette perfume that I can no longer get rid of to escape. Those who have problems with moles in open s…	2012
I heard that there is a substance that repels them, like copper sulfate, if I remember correctly, it was used in silos, grain warehouses, against rodents in the past. But I don't even know if it can still be found maybe only in those who have grain stores... I wouldn't have anything against them if they dug where it doesn't hurt, but damn when they usually appear all through the layers they spin …	2012
I wouldn't have anything against them if they dug where it doesn't hurt........ Pure copper sulfate is no longer available because its approval for agricultural application in Romania has expired. Just neutralized copper sulfate (mixed with lime)... i.e. bordelaise juice. I wouldn't have anything to do with them either if they didn't hurt... but they dug tunnels under each drip hose... so 14 tunn…	2012
Excuse me, I don't know what I was thinking when I said copper sulfate, I actually meant aluminum sulfate. Don't waste your money on vibratory machines, I took one as a test, fortunately, I had some doubts that my husband would have taken the whole shelf, but I said to try it first and if it works, I'll take another one... they took out a mold right next to the machine, I think they thought they …	2012
I only use vibrators.. ladies.. I don't really understand how you came to the conclusion that the human solution must necessarily be prepared with the raw material.. fresh. It's an aberration.. the material from the toilet is used. Or the contents of cat litter boxes can also be used successfully. But if you are sensitive or have moles in a closed space (solar greenhouses) you can use potassium h…	2012
you can use.. the electrocution only the gas chamber is still missing and I have solved the auschwitz of the moles	2012
I suspected it was an error with the copper sulfate. I would still look for a chemical-free solution... We keep trying...we keep searching...maybe we can somehow get them out of their head. So the version with the vibro-tool is also gone... the CURRENT... I can put this method next to the one I told you last year... the one with the carbide that threw its layers into the air. At the degree of dan…	2012
I also spent a lot of money on some Italian production granules that the prospectus claims don't kill them but drive them away. I only put in a hole but they still went around there. Just try the version with...shit After all, it seems to me that in the rice plantations in the east, human fertilizer is used without problems. And look, Dorel won't eat rice anymore, although I don't understand prej…	2012
Malaiele's words: Past shit we had present shit we have... it's good at least that we don't have any future! If I don't catch any with my traps... and the two trap designs I'm going to try again... guillotine type and tube type (you capture it alive... kind of yucky)... I have no choice but to resort to more unpleasant methods.	2012
Wouldn't the stinging nettles in that stinky juice have an effect instead of shit because the smell is pretty much there?	2012
Big mistake! you don't need hundreds of meters of cable because you don't go with the cable to each hole but with the same cable from one to the other... The electrocution is not between two conductors but between a single one and the ground (ground) on which you use it to conduct current and you don't even need a cable, just a single thin and cheap 15 mm conductor that you stretch around all the…	2012
I understood perfectly from the first post what you said. No further explanation was needed. But look what I wrote. I have 14 tunnels of 40m each... so? 560m tunnel... from place to place the cable has to be stripped... so you ruin it forever. A solution would be to do the electrocution in sections... 2 tunnels at a time with an 80m wire. If you say that they don't notice the presence of the curr…	2012
Plug the wires into a programmable socket and it will be ... like Russian roulette!	2012
although i don't understand the prejudice just and dung stinks right? It's a matter of habit. That's a matter of habit! And put a little next to my head every night to get used to it? And if I get used to it but it doesn't drive away the moles? What if I become addicted to the smell? Maybe I'll give them a taste! And look, that's how we'll end up eating from the garbage!	2012
Well, you can also have 100km of tunnels, because you will not insert a wire into the tunnel, but only at each entrance you put an electrode that you place on a small pebble or a twig so that the electrode does not directly touch the ground until the criminal comes and you don't consume current for nothing.. To be more sure that it will touch the electrode, you can also bend it or leave more whis…	2012
everyone gives their opinion, but are there organic solutions?	2012
Know that I didn't know what else I had to do in this world! Thanks for clearing me up!	2012
The damage they cause is more of an aesthetic nature, as no one likes a lawn full of whiteflies. Before trying to get rid of them, remember that talpidae are protected by Law 13/1993.	2012
In the last post I see that you are twisting! Are you suggesting that I stop going to all the holes?... that is, to go only to the entrance to the tunnel? do you think they made the tunnels with 2 holes IN and OUT? Who didn't really understand whom?	2013
My white brother!!! (I told you that I have tunnels everywhere in the solar system and implicitly holes in them from place to place... not shriveled holes... but just simple vertical holes to the tunnel)... My brother... Chinese !!! !!!!!! Well, you didn't tell me until now that you don't have lice, only holes... THE MOLE DEFINITELY PULLS lice. What you have there can be anything else; rat rats m…	2013
Well, if I have something other than moles, does that change the LENGTH OF THE CONDUCTOR NEEDED????? And you twist! In any case I definitely have moles I caught 2 last year ... one with a hoe (I saw it moving at the edge of a layer and articulated it) ... and one with traps. Now I don't have mulch because the soil is very loose and they make quiet tunnels through it... I don't remove the soil in …	2013
Last year I caught 2 moles with traps bought from a company in TimiÈ™, I also used, let's say with some success, some effervescent pills that I put on the hole with water and I can say that I had a lot of peace early. This year they appeared again and dad was on the move and caught 2 moles, one in February and one after Easter and now there is peace and quiet. As it has rained almost every day he…	2013
greetings to the readers and writers, they probably came to me, although I don't know in which neighborhood claudia is located, but this year the whole 300 sq. they can still feed and they came to help loosen my solar for a month I got rid of them with the ultrasound but so much now they like it and dig thorny without a bit of embarrassment as a colleague said along the drip hoses full of leeches…	2013
This morning I also found a few shrews in the back yard among the young trees. What would have attracted them? Will they destroy the young trees? Which ultrasound machine is good? Thank you	2013
the ultrasound machine is a big trick I had one and the mole dug past it. My godfather also had it at first, it gave results, then it didn't give any more (the producers write that the results also depend on the terrain, my land is sandy, results 0) I killed some of them with a shovel (I made my unfortunately, but I had to show up somehow) guarding the gnats, I killed others with some pills that …	2013
Speaking of ultrasound, my folks copied an idea from a neighbor: beer cans with the lid cut out on the side, two wings are cut out, the can is placed on a metal rod stuck in the ground. The cut out wings make the box move with any gust of wind and the box rattles some metal rod sending the sounds into the ground. I don't know how effective it will be...	2013
my mother-in-law brought me some flowers that supposedly drive away moles, and I don't know if it's because of them or another reason - I haven't had any moles. What flowers are they?	2013
I have no idea what it's called, but it looks like someone was selling seeds on a sales site for 1 RON a piece, when I get home I'll post pictures of this plant	2013
I have heard of two plants that seem to repel moles, Euphorbia latharis and Castor, but I know people who have one or the other in their garden and the moles are still happy there	2013
My cat collected them.	2013
I'm back with the promised pictures, I think I was wrong when I said flowers are plants that make seeds, I sowed several around the corners of my plot and next to other plants in the garden so I don't forget them and pull them or cut them with a car to cut the grass is the first year I planted them and the first year without moles (but I don't know for sure if because of the presence of these pla…	2013
Yes, it's Euphorbia latharis, which I said I also heard would drive away moles, but there are also some that it didn't drive them away from	2013
where and how is this seed plant found or how is it propagated? I am also interested and probably others too	2013
I know that at one time they were available on okazii.ro for 1 ron a piece (seed). if in the summer I will have shoots to give, I will tell you	2013
thank you in advance I am waiting for a signal from you	2013
With this you get rid of moles. But I don't know how the plant gets along with your gardens. It can be interesting for solar. Planting it all over the outside of the solar house avoids the penetration of moles inside.	2013
Ultrasonic devices are by far the easiest way to get rid of moles and rodents. The devices are made in the form of spikes and all you have to do is stick them in the ground for them to start emitting ultrasound	2012
I have a yard next to the house of about 8 acres with fruit trees and it is full of molehills. I only stay in Romania for 1 month a year (in August) but when I walk it's like I have the waves of the Danube in my yard, children keep tripping and it's also very unsightly.	2010
I have heard that there are certain plants or shrubs that would keep moles away but I don't know what they are and if you know of any methods to drive them away I would be grateful.	2010
I for one have not been able to get rid of moles by any method found on the internet from knowledgeable friends or older people... I think the only thing I haven't tried is to buy a Pekingese (who just... he would have gotten rid of the mole but probably also the lawn and other crops since he hunts in the tunnel...).	2010
As for the plants they say the elderberry plants fritillaria imperialis bulbs and euphorbia latharis would keep moles away the first 2 I put in the yard the last one I couldn't find...	2010
And as methods, I tried with fumigants, carbide, diesel, water, anti-mole pills - nothing worked..	2010
I don't want to discourage you... but if you come up with a method that works for you, I'd be interested too...	2010
I also wanted to buy some kind of lanterns with an ultrasonic solar charging system that would bother them but that doesn't work either, a friend tested it in his yard...	2010
I too tried many methods even special traps for moles in which I had high hopes but caught nothing...	2010
I also had the fritillaria and the mole in the yard (the fritillaria is still there) without success, I used fumigants and the yard smelled like the Sacelu bathrooms, but the moles continued their activity.	2010
I haven't tried it and I don't plan to. Shards stuck in holes, scythe blade stuck in the ground (horizontally at a shallow depth of 10-20 cm), naphthalene carbide.	2010
a neighbor just asked me for the beer cans from Easter I think she wants to put them in holes or on sticks and when the wind blows to vibrate make a noise and drive them away... if it works I'll let you know.	2010
instead, in order to protect my bulbs in which I have invested money and soul, I make containers to plant the bulbs from half bottles (of 25 or 5 depending on the size and number of bulbs) which I drill with a hot iron (to have where the roots and excess water come out) I put them in the ground with the upper part 1-2 cm below the soil surface I put a little soil in the container I put the bulb i…	2010
I don't have any flowers (for now) but it's terrible how many sycamores I have in the yard... when I enter the garden I have to be careful not to slip my legs. It seems that no one knows what to do with these terrible animals... and when you consider that they are protected	2010
Not only moths are afraid of these pills, but also moles and houseflies. All you have to do is insert the pills into the tunnels dug by them and the strong smell will keep the mammals away.	2010
We also had this problem about 2 years ago, I felt really bad when I saw that they were eating and destroying the roots of the tomato salad and everything else we put in the garden.	2010
My husband bought a thing I don't know exactly what it's called a solar lamp that you put on the ground charges with solar energy and makes a sound that seems to scare these animals away. I also tried with finely crushed glass shards that are inserted through the grooves made in the ground, plastic bottles that are placed around the garden (stuck on a thin wooden stick) and when the wind blows th…	2010
I don't know exactly which of the methods bothered the moles the most, but I got rid of them.	2010
I also put some pills around the garden that I was told were for something like this.	2010
Please ask him which brand of solar lamp and from which store he got it. I think it matters that our friend also got something like this from Germany but it didn't work.	2010
Thank you	2010
Now I saw the message	2010
Our lamp is identical to this, we bought it from a store that sells garden products and items. I said it before and in the first message I also put a very small window and pills that I also bought from a store with specific products I don't know exactly what bothered them and caused the moles to leave important it's the fact that I got rid of them.	2010
THX. I'm going to try and with that I'm going to ask around in specialty stores, the lamps that our knowledge took are different	2010
Last night I talked to our friends and they told me that at home I have gnats on top of gnats... what nerves...	2010
Hello colleagues, I own 2500m of garden and I have a problem: since this year I don't know where moles have appeared, in fact I think it's only one, I've watched all the tutorials on YouTube that I've also put into practice but without success, the problems are that where the hoe pulls my plant out from the root along with the dirt it makes on the surface, if I caught it I would take it to the fi…	2010
so from my point of view... you have only one solution to get rid of the mole. You catch the mole and have her read your forum posts full of anal wisdom	2010
A Radarcan SC 20T electronic device?	2010
The anti-mole device:	2010
starts emitting vibrations intermittently with a frequency of 300 Hz for 0.8 seconds on an area of â€‹â€‹1000 m2 depending on the condition of the soil	2010
dry or sandy soil does not transmit vibrations so well, in this case it is necessary to install 2 devices	2010
But remember that mothballs are toxic. If you have pets, keep them away from the litter box where you insert the pills.	2010
https://www.radarcan.ro/produsultrasunete/anti-cÃ¢rtite/aparate-cu-vibraÈ›ii/radarcan-20t-aparat-cu-vibraÈ›ii-alunga-cÃ¢rtitele-1000-mp	2010
Also consider planting some flowers whose smell cannot be tolerated by moles or midges. You can create layers of lavender or daffodils	2010
Cloths soaked in petroleum or turpentine	2010
it is strong enough to repel unwanted mammals. All you have to do is soak a cloth in either turpentine or a petroleum-based substance (diesel seems to be the most effective solution) and insert it into the galleries of moles or moles.	2010
after this diabolical torture the poor creature runs away really scared EATING THE EARTH evidently in any of the four corners of the universe.	2010
the solution from the previous post is on money ... mine is on moka ... so I RECOMMEND ... escape more easily that way ...	2010
A colleague used an anti-mole device. No effect. And he didn't buy a cheap one.	2010
Money thrown away he said. I have one in my vegetable garden too and haven't been able to get it out yet.	2010
Traditionally, as my grandfather used to do with a hoe. I'm already getting desperate but I don't live there	2010
and when I am in the garden it shows no sign of life. But every time I find new traps.	2010
Sport	2010
I have the same problem too.	2010
I think those vibrators have no power. If we build something that vibrates at 300Hz with a power of several hundred watts, wouldn't it be better?	2010
It was discussed on an older topic that there are some traps that are placed at the ventilation holes of the tunnels. When the mole comes out it stays stuck. It can be considered an act of cruelty but sometimes the destruction caused by moles cannot be ignored and the mole is not like a bear, you can move it to the reserve and escape...	2010
Try with Elderwood in the tunnels.	2010
The mole has a digging schedule I think from 7 to 8 in the morning and from 19 20 in the evening or at sunset	2010
it's hard to catch that she feels the slightest vibration of the ground.	2010
You have to stay still with the prepared hoe often for tens of minutes.	2010
I know it's a cruel gesture, but letting her finish your whole garden is a cruel gesture, especially to those who destroy the lawn, the vegetables, which often cost several hundred lei, the seedlings.	2010
Good luck catching it.	2010
With pieces of onion stuck in the hole. With pieces of broken glass stuck in the hole. Or something like that. But I don't know if it's in Romania. With the latter it is certain that you get rid of moles.	2010
so from my point of view... you have only one solution to get rid of the mole...	2010
Mini auschwitz in their tunnels or flood them with some dogs present next to you.	2010
Ultrasound machine? Although I used them for mice and for nothing.	2010
With a dachshund and a westie you got the job done.	2010
Yes, and you also have the garden dug for autumn	2010
I tried it with domestic water.. I don't have dogs.. That thing with firecrackers sounds good	2010
With the anti-mole net if you're an animal lover if you don't advertise them with something like that.	2010
I love animals but not moles. It is not specified for which surface a bottle of Asomrat is used. I will call them to see what and how. Thanks!	2010
But what about them? They are harmless poor things. Look at what it says about them Before putting these underground mammals on the run, it is good to know that in the case of moles, they do not affect the crops and the roots of the plants in the garden. Moles do not eat plants but only snails, larvae and earthworms, and the mounds of earth they remove from place to place on top are a particularl…	2010
After I bought mechanical trap pills from the same company plus a few other ad hoc inventions, I was spoiled! Whenever a fresh sod appears on the lawn (usually after the rains) I rake the sod soil nicely and take it to the flower bed. And look, we both live happily ever after. After a while it reappears ... and I start over. Regardless of the method, after a certain time interval they reappear if…	2010
Don't escape! Just flipping pennies... I've come to terms with the idea that we tolerate each other.	2010
I saw someone have a beer can with the mouth cut off and put in a stick stuck in the ground. Because when the wind blows, the box hits the stick and is transmitted to the ground as ultrasound. The advantage is that the ultrasounds are irregular compared to the regular ones from commercial electronic devices.	2010
Traps at Hornbach placed on the most recent gallery, i.e. at the last moult. I recently dropped 2 pieces. I managed to catch one alive, I flooded the gallery shortly after the fly appeared, I released it into the forest. Another caught with the trap 24 hours after setting. Shards of naphthalene fire ultrasonic ... etc. money thrown away and nerves made.	2010
Anti-mole... I would have been curious how TOMAC and its anti-mole device is doing... how successful it is now after a year of testing... I continue with the same success to fight with the above device with vibrations plus more one with ultrasound... a great show, the moles keep coming, they look at them... and they come back... This year I also planted some lilies with anti-mole written on them.…	2010
that's an idea...have you tried it and had results?	2010
I too had moles in the garden when I started the house. During the work they moved to the back where no one went.	2010
your suggestion doesn't help me...	2010
I naturally got rid of them. It's a plant, I don't know what it's called, but I'll post a picture later	2010
do some red orange flowers look like some lilies or pray bells just?	2010
Exactly and when you tear it, some white sap flows from it	2010
let's see: I planted 2 of these things...and they came out...let's see now	2010
Diseases and pests I noticed last year that they do their work overnight after I left there (from the garden home..). I accepted their presence and they left me in the end. Woe to those who have to make a football field!!!	2010
As I promised you, moles would run to the moon with these plants	2010
what is the name of this plant? My parents have a house in the country and they are desperate because the vegetables disappear from the garden in the summer. When you reap the fruits of your labor, carrot, parsnip, potato, you find nothing. All you have left is the plant. I think that maybe by being able to buy this plant I can save my parents from stress.	2010
It is guaranteed that it is not the moles that destroy the vegetables but the rodents. Moles are exclusively insectivorous animals (and that is why they are considered beneficial and protected by law).	2010
What rodent could it be? Moles are like moles. I'm really confused and don't know what to think. I didn't see anything else scavenging around the yard other than my dad shoveling a mole out of the dirt, and that over and over again.	2010
For example, the hedgehog has the size of a mole and makes underground galleries. Unlike the mole, the hyena eats cereals (peas, beans, red potatoes, beets, etc.). He makes provisions for the winter and in a hÃ¢rciog pantry you can find up to 30-40 kg of agricultural products. There are dozens of species of rodents that burrow and wreak havoc in gardens. You realize that I have no way of knowing …	2010
That pug means he lives well and likes it in our garden... That's it... we have no alternatives to kick him out.	2010
an idea how some can get rid of moles! http://www.youtube.com/watch?v=UdMt62nR3msc hope it works now!	2010
The plant is called Euphorbia lathyrus I have it in the garden and it seems to work. It is a biennial plant and apparently one should be planted every 20-30 square meters.	2010
This year I also planted some lilies with anti-mole written on them... let's see with what success.... There are no solutions... I can tell you what success I had with my anti-mole device after several years of testing: success total. My anti-mole apparatus consists of the wheelbarrow assembly that I use to pick the leeches. Last year in the fall I collected a total of about 20 wheelbarrows of so…	2010
If you got rid of the moles, that's great, but advise me on what to do to get rid of the BUGS?	2010
my husband's grandfather gets away with them... since he was a few months old you could see him around the garden on his stomach listening carefully and when he was sure of the location of the nest he would dig and grab it... so what can I tell you- train your dog or do a google search to find the baby scientific methods you want	2010
Thursday night I captured a Zau enemy I was scared when I was about to kill him he was making some horrible squeaks but in the end I gave him a shovel in the head he was stiff I was right in the area when he started he raised the ground so I quickly grabbed a spade and pulled him out	2010
congratulations, I'm never on stage until I take the shovel, it doesn't move!!	2010
let's say that instead of him, the husband's wife arrived urgently and started whining in the same place :x Actually, I'm not surprised, it's a massive invasion, I feel like pulling my hair out in the morning, especially when I go for a walk and find a bunch of plants with legs up	2010
why not fence off the area with a foundation of at least 60 cm and then exterminate in your perimeter	2010
Are you crazy? Should I begin to fence with a 60 cm foundation an area of â€‹â€‹3200 square meters?	2010
If you haven't gone crazy now you will soon	2010
Something like that! and so it's half gone... Don't you have any knowledge of phytosanitary? Or grain warehouses? That I found out about a method of combating it, but it is difficult to procure the substance	2010
I have tried and successfully used two methods flammable sulfur sticks (sulphur cartridges) and for simple holes I used to grab them with a hoe now I don't have time to stay in the field but I have enough hand grabs	2010
Last year, my father caught 12 pieces with a hoe, but I can't stand guard non-stop... besides... I'm in one place, they're digging in another :evil: I stayed one morning for an hour with eyes as big as onions at a layer that actually showed but appeared after I left obviously :evil: With sulfur cartridges I tried only once probably I didn't do something right it was a failure. I'll try again :|	2010
if you do it right, this means that as soon as you hit the hole, you don't have to prepare everything, just light it and insert the cartridge. In case you missed the opportunity, you leave the hole open automatically, it will feel the air coming from somewhere and it will come to plug the place immediately after plugging in case you didn't manage to maneuver with the spade, take a stick and clean…	2010
aha so the cartridges work in the newly excavated hole there is no point in putting in existing holes where it comes back from time to time after I plug them?	2010
they are useless there	2010
finally found the picture of the individual that is bugging me how does one work how does it surface it is supposed to be the earth dog does anyone know what species it is?	2010
What you have there is Spalax Leucodon and it is a destroyer of gardens it eats the bulbs of fruit plants all etc. The mole is different. I keep hearing that I don't know what pest is protected by law protected etc... FAIRY TALES. When you talk about protected by law it would be OK to also specify law as an argument. I tell you that the law that regulates fauna etc. is OUG_57_2007 Regim_Arii_Prot…	2010
Thanks for the name tip. Unfortunately, my land is not surrounded by inhabited houses, so no matter how many wicks I put, other galleries are made by the newcomers	2010
I was in the country and I came back sick from there. I found all my roses with bits of root out and all around them galleries and trenches and the gladiolus bulbs torn down and half pulled out. Will my roses die by spring? because many of them have already dried up and they are affected. I put water with the pump on the galleries, some corresponded to each other that my water was coming out thro…	2010
You need to uncover as many grooves as possible and provide massive smoke wire preferably Sulfurous or something that makes a hell of a noise a firecracker even a wall staple gun. Just like that or non-stop water eventually everything will fill up and here we are talking about maybe 8-10 hours	2010
Try with any products on the market BUT NOT WATER. Stop putting water in the galleries you make life easier for them... There have been a few exceptions where the mole was at the end of the secondary gallery (where it was feeding) and when the water was put in it came out. IT'S PURE LUCK. Moles have drainage galleries to the water table galleries that protect them from torrential rains. What wate…	2010
Although you are very passionate, allow me to contradict you. One neighbor just needed it and came with it wet, how? saw the hole poured water came out. For me, out of a few good ones at number 7, they were caught with water, including one last week. They are not baby remedies, although you are obviously bothered by this idea (probably you sell something similar) :? they are attempts by people wh…	2010
To go to the country and see what else I can do.	2010
another tunneler fresh out with ... WATER ... it's not my credit it's my mother's	2010
I also found a toad yesterday... first one. A week ago I saw a hole with a diameter of about 5 cm and I kept wondering what it was... We have mole runs (traps) but I don't dare to put something like that because I think my daughter is running away from at home if I kill the pet... So I'm looking for humane methods I think I'll try fumigena with castor oil garlic and macerated fish. If it doesn't …	2010
I wish you success with humanitarian methods. but don't hope for too much :evil: if you find the solution, tell me too that apart from being lucky enough to be in the area when the fungus was coming out, to quickly insert the spade and remove it and then a spade in my head, I don't have no method found :x	2010
I have also read some ideas from the very humane Swedes that the sand in the cat's toilet makes them terribly ill (unfortunately, I don't have a cat) and some even recommend putting urine in something absorbent so that the smell remains. Others, more ferocious, attached a cable to the gasoline lawnmower and added oil. I think a Trabant would be good	2010
put an exhaust pipe in the hole if you don't have one that takes drugs you'll probably get out and if it still doesn't die you catch it and tickle it until it dies of laughter :evil:	2010
You guys are so cute :evil: The highlight is that there has been peace and quiet for about 2 weeks, could he have emigrated? :prayer: The last trick was to put a corn cob soaked in diesel fuel into the hole as deep as possible. I don't know if it has an effect that they hadn't finished about 2 days before doing the operation	2010
Indisposed... what does it mean? Do they dig further until it doesn't smell anymore? You mean he moves around...?	2010
off... mine.. or mine.. that he probably has family ... when I had the opportunity to hit him on the head with a spade I felt sorry for him ... now he has migrated to the lawn area and does at the holes... to put the water in the canals I need a new contract with the Rajac... for exclusivity... in a week or so I think I would have to pour... the good part is that they are not digging among the fl…	2010
Don't laugh, but this autumn I saw a new method of combating it in metal rods of 50 cm or longer as needed, for example buried 30 in the ground and about 20 outside, you put a beer can cut on the side with the clip the noise made by wind moving the box is transmitted down the rod what do you say?	2010
mine were acting like hell when the lawn was being mowed...the noise bothered them and damn they dug harder...the noise thing i think can have the opposite effect too...	2010
You discover a channel and in that area you dig a deeper circular pit. In that pit you put a tin bucket or anything else so that the edge of the pot touches the walls of the pit and is about 5 cm below the mole's gallery. Over the pit you put something rigid and hermetic so that no light or noise can get in, or worse, someone can't fall into the pit. The mole will roam free until ... In my view a…	2010
But you guys are seriously having fun with them why do you want to exterminate them? Fritillaria Imperialis bulbs I read that the comma chases away moles http://www.florisifructe.ro/bulbi-de-fl ... 7/pId-1036	2010
that I will send that good thought to guide them and towards your garden so you can have fun like us :evil:	2010
There's no chance they'll like me, I'm toothless with all the rubble I have from half a meter down	2010
and in my rose bed there are at least two moles, I tried in many ways to get rid of them but I didn't succeed, in the spring I caught one with a hoe because I noticed it when it was working, but another one appeared three weeks ago, I bought two fritillaria bulbs which smelled bad and since I planted them not a single mold has appeared, I don't know if it's because of the bulbs or the moles hiber…	2010
about 3 years ago I spent a lot of money on the fritillaria happy that they will drive away the pests with their smell... unfortunately in late spring seeing that nothing is coming out of the ground I dug for them... I found a kind of devoured paste by some very ugly worms.. so I got my idea from them ... I am very merciful ... I can't bear to kill any living thing in the garden.. I try to captur…	2010
I feel sorry for myself too, but when I saw that the sparrow was moving, I got so scared that I hit it with the hoe and hit it, and I was shouting at all the neighbors, this came out with the fritillaria: that's why I said I don't know why not are the moles still working :? I'll see next year, although I don't have high hopes	2010
There are more bugs in my garden than two kittens can eat. You're right: my kittens also go all over the garden and lie in wait to catch them but they don't eat them, they just play with them	2010
Just because I did NOT get rid of them, I learned to live with them. It's a big difference.	2010
Then I also resign myself and learn to live with the little bodies. :evil: In the spring I didn't have any, but probably when I brought the ranita I also brought new tenants.	2010
I was strictly referring to the moles (with the carp there is another problem with other solutions and probably another topic).	2010
There was a solution for lice in the market, but unfortunately I don't remember the name, I bought it for my grandmother in the country, there are so many that 6 cats couldn't cope with them, but after spraying with that solution, they disappeared... you can definitely find it at phytopharmaceuticals. If you still don't find it, I'll forget what he calls it when I go to the country	2010
I bought some grains from the trade (maize but broken) and with a blue substance on them. I put in the garden but in vain. Either there are too many times it had no effect.	2010
what I found would be: Sintogrill 5G bait for carp but beware that it is toxic for birds and animals	2010
The topic of getting rid of moles from the garden is topical again. Does anyone have news of new results. I see on the internet some probes that stick into the ground and emit vibrations. Has anyone tried it? Does it have results? Please!	2010
The method of gathering the lice really worked for me. At least until now. And so I would have needed fennel soil that I regretted not taking out anymore.	2010
Where can this plant be found? Does anyone know?	2010
I read with great interest everything that was written on this subject and now I can say the following from practice: I bought 10 ultrasound machines and gave a lot of money DEGEABA I grew the plant you are talking about.. DEGEABA I flooded the galleries .. DEGEABA I was specially in Vienna to buy all kinds of solutions.. FOR NOTHING I used a 25 kg barrel of carbide.. FOR NOTHING I lay in wait wi…	2010
Oh, don't forget! I asked the people from the Environment and they said that they are not protected by the law!!	2010
attention should not be walked with bare hands it is very toxic. in the galleries after inserting the pills hermetically covered with something and mark the place 3 weeks do not consume anything around the galleries	2010
Yes, thanks, I knew. I put gloves and a mask on my mouth... it's perfect! I don't have moles anymore.	2010
what is aluminum phosphate? an insecticidal pesticide? where is it found?	2010
They are little gray drop pills kept in a metal container with an airtight seal...I understand it is used in large grain warehouses to combat weevils. If you make a mistake and inhale a little you find that it smells strongly like rotten garlic.	2010
be careful with the wrong one you might not get the chance again	2010
Not like this.	2010
me too like you!!! I can't get rid of moles anymore. :x in 9 m2 of newly emerged lawn started trenching. it made me despair. before I get to the radical stuff I put the water hose in a gutter and watered it for a whole day and still didn't fill the gallery. in the evening it filled up, let the water out and I've been a happy man for a few days! I hope it stays that way! I used some stinky granule…	2010
I hope I escaped. Hello to all! I also used aluminum phosphate at Camelia's suggestion. For 10 days no flies have appeared. I hope it stays that way.	2010
Effective for weevils is Sintogrill 5 G. It is incorporated into the soil on the surface.	2010
I am very glad. You may still have an attack but eventually they go away.	2010
Since turpentine is produced from the resin of conifers, an organic alternative would be to insert fresh fir branches directly into the galleries.	2010
Hi. Someone wrote above that we should not be bothered by the presence of moles in the garden. He probably lives in the block and has never tried to maintain a garden (with flowers or vegetable lawn). I also have a garden of about 40 square meters that I am struggling to arrange. I planted a few roses and ... a few hundred tulips, daffodils, snowdrops, hyacinths, etc. (whose bulbs remain in the g…	2010
Until you find aluminum phosphate (I would like it for cereal as well) try and alternate some empty plastic bottles with the bottoms cut off. Stick their necks in the ground. Any breeze will whistle through these cut bottles and the moles will bypass the site (they have very fine hearing). It's a somewhat unsightly method but with good results. Success!	2010
but where do we find that aluminum phosphate? my moles don't sleep apparently even in winter	2010
My moles might be deaf. That was the first thing I did. They dug further. :x Please let us know the source of aluminum phosphate. I found out that it was in the composition of some medical preparations... but I couldn't find them. I also give her medicine if that bothers her and she goes away.	2010
I couldn't find aluminum phosphate with the bottles it doesn't work... and they invaded me. all my work is done on the piles of freshly dug earth	2010
I think it's all legends... I got used to the idea after 7 years... the soil is good for old pits and all that... the anti-mole devices still work and for nothing... I'll take a new one ..solar	2010
There are now also some anti-mole fumigants I got my mother ... but she hasn't used them yet and I can't say if they are effective or not ...	2010
legend... indeed fumigenes too! I put it on last year... I also inhaled smoke... I ended up in the emergency room... but NOTHING HAPPENED TO THEM! yesterday I had a great time f: I put mothballs in their holes. then I put bottles to blow on their heads! as I could see from afar that the glass was moving... hop on them. mom caught 2 pieces. I spake with mercy and... they laughed in my face! but it…	2010
There are no solutions. Try the hospital... relaxation. Then you will see some artistic garden arrangements in the dirt mounds...	2010
thank you very much! that's how I do it...anyway, I have no other solution. I also put glass shards and eggshells... it doesn't hold! :x now if I still put screaming bottles in them maybe I'm disturbing them at least :evil:	2010
I repeat! There is no solution but peaceful coexistence... or you make 5 kids kick the ball in the garden and leave alone due to stress... I'm not kidding here... (but of course you give up the garden and make a soccer field)...	2010
my dear, I already have 4 children and no mole in the world will convince me to do number 5. I'm adopting them too... that's it! :x	2010
hehe.... move them to the garden! Have them kick the ball at the mole's head...	2010
I PUT ON THE SPEAKERS AND SOME ROCK. I'LL COME WITH NEWS AFTER THE SHOW!	2010
Nooo... Put those sad hands... of obedience and blue heart... emigrate to the tropics....	2010
I HAVE NO HANDS...AND I DON'T WANT TO KILL MYSELF GOD. BUT AC/DC IS FINE AT THIS TIME! :evil:	2010
you'll be nodding along...try TNT High Voltage Highway to hell Back in black...you might both understand their message in a very special way...	2010
ok... and in the commercial break I put MARILYN MANSON :twisted: :twisted:	2010
tell me how they reacted... :mrgreen:	2010
I have this plant but what to do with it? do i cut it and put it in the canals or plant it in several places?	2010
...what plant? do you have a saving variant? can i list all the ways i have tried to fight moles... and they didn't work? this so that you don't have to worry anymore.	2010
OK. thank you for the picture. but what is her name and how do I find this plant?	2010
the best and ecological method for combating moles is the use of the plant against moles http://www.okazii.ro/catalog/31368820/P ... TELOR.html success	2010
Have you learned anything against moles yet? If my popcorn doesn't sprout in the spring, I'll have a heart attack. Does the mouse poison not work? :?	2010
we (my sister-in-law) also have to deal with the damned moles, I'm a little happier that I don't have all the time, she instead tried many options to combat them but to no avail, she has 4 ultrasound machines, she put special fumigants in the carbide channels for moles and nothing :x the most effective method is to lie in wait and catch them with a hoe in the spring she caught 3 like this and I c…	2010
I only read this last page if I repeat this advice I apologize. Now is the time to grow Fritillaria imperialis bulbs; besides being a gorgeous plant in the spring it is said to repel moles. I believe this because by the time I planted it, it filled my pantry with a strong garlic smell. It's worth trying, if it doesn't drive away the moles, at least you'll have the so-called Crown of the Emperor K…	2010
There are pills against moles that you put in your mouth and goodbye moles. They are very effective and long lasting. http://www.daky.ro/combatere-cÃ¡rtite.html	2010
0 efficiency crap isn't going away by any means	2010
I went to buy poison and they told me that it cannot be found, that this little animal is protected, that it is on the verge of extinction. Where can I get the pills because I'm desperate I ended up lying in wait to catch moles	2010
I have a lot of Fritillaria bulbs but it doesn't bother them	2010
I insert the hose from the bottle and release the gas, I don't know if I kill them, what I can say is that they disappear for a while.	2010
yes but that means setting fire to my plant roots doesn't it affect them?	2010
hey now I've caught myself don't even fire after that maybe I was doing like that and jumping in the air with all the moles	2010
I was dying of laughter, I was going to set myself on fire	2010
drink it	2010
you girls are comatose!	2010
It's like I see the whole garden as a crater	2010
what's more, if it rains a lot, it sinks with the house and garden by half a meter at what galleries it has	2010
How did you two sisters-in-law find each other so crazy it's like you're sisters	2010
that's exactly what I was thinking too, Irina	2010
hi hi hi hi... by the way we are a great match we complement each other we are both taurus	2010
I laugh even now when I think about it	2010
It may not be the most pleasant method, but dogs and cats are natural enemies of moles and moles. If you introduce a small amount of excrement into their habitat the pests will think that a predator is nearby and will run away.	2010
Girls, I am entering your group of those who are terrorized by moles. Today when I went to plant what I have collected for more than 2 months, I saw the whole garden pierced by the specific moles. It seemed strange to me that the leeches extended to a certain area and they left a small part of the kindergarten untouched. The plow was driven into the large garden and only the furrows from the plow…	2010
they don't like disturbed spaces	2010
I'm surprised that with me, exactly where I dig, there they make lice	2010
well, they like loose soil but not loud noises, for example a tractor	2010
Well, anti-mole devices are based on this. They emit ultrasounds that only they can hear and run away. But it would seem that these from us are rockers because they don't mind the noise :x	2010
a useful link here: http://www.egradini.ro/forum/viewtopic.php?t=9433	2010
I don't know why you don't think aluminum phosphate cures us of moles. For two years I have been telling you this out of desire to help you but unfortunately some say they are legends. Too bad you don't believe.	2010
and where do i find aluminum phosphate?	2010
I can't tell you where you buy it because it's not in the store. Everyone does what they can. I also said that it is used in grain warehouses. Draw your own conclusion.	2010
That is poison.	2010
In the fall, I had a yard full of flycatchers and 3 weeks ago when I was in the countryside I saw only one flycatcher. I think they were still sleeping. Who knows what I will find when I go to the country now...	2010
They are pills that are inserted into the canal of the mole. It emits a gas heavier than air and goes down the lane causing their death. Until I found out about this substance, I used carbide among others, but the gas emitted rises and does not bother them at all. The answer is YES it is poison and that is what I want for my moles. I didn't set out to make them fat at all!	2010
I also had two years of problems with them. They left. I don't know why but in the end they left. They moved to the street or to the neighbors and left the flowers alone. They have come out in my cucumber nests before... The best method would be to lie in wait but what do we do because it is difficult to get caught... we also tried with sulfur sticks but I read somewhere I don't know now that the…	2010
Well, I think they don't like mothballs because they like moths	2010
... what is it used for in grain storage for rodents?	2010
Riana, I'm not talking from science, I'm just guessing, but I think that it's also used there against rodents... mice, etc... :?	2010
Exact. For rodents and cockroaches. In contact with air, these pills decompose, emitting a toxic gas that kills them without harming the grain.	2010
My camellia is destroyed because of these moles. I saw that you are also from TimiÈ™oara, please at least give me a hint where I could get these pills in our city. :prayer: :prayer:	2010
.My dear, my husband found them at a warehouse in Calea Sagului. Initially they didn't want to sell him but he used his arguments effectively. Until last year, an employee at a silo brought me these pills, but I don't know where he is because I haven't seen him. If it appears, be sure that I will help you with all my heart.	2010
these pills have a strict regime!!!!!	2010
Yes! these pills are good. But it's a shame we can't get them. and I, where I have a cabin in the mountains, it's sad with them (the moles), I was watching a documentary about how they caught some rodents in Africa that they were going to consume with ... the same method: they stayed for tens of hours and smoked a hole and other members of the family they were watching where the enemy would come …	2010
Riana, do you still have moles? I can help you with some pills if you want.	2010
Or you get a vigilant cat like my MoliÈ™oara who stays in the garden all day and so far has managed to catch 2 moles which she took to her mother as a trophy	2010
yes, now that the ground is wet, they don't make weeds, but they walk under the ground because I see their channels and all the plants lift them up. sometimes I don't know why some plants wither and when I look more closely they stay with their roots on the surface. I would be very happy if you would sell me pills too. leave my phone number in private	2010
Riana I'm going to the post office now.	2010
Camellia, don't you have a few more pills because my garden looks like this... Every morning I struggle to arrange the plants they picked up in the ground... I don't know where they came from but I think there are a lot of them because the whole field is covered and full of filth.	2010
it's the same with me to my husband's dismay, I think it's because of the heavy rains this year: the ground is loose and the mole likes to dig like crazy because last year I didn't have to deal with so many moles :?	2010
let me introduce you to my method of combating moles! I can even patent it! I applied it 3 years ago and all summer after application I had no more problems! the moles reappeared the following year but in an area where I only have fruit trees and I keep the soil dug all the time against weeds so the mole doesn't bother me! it must be known about these animals that they are territorial but the gal…	2010
I think it is less dangerous to burn at the mouth of the sulfur gallery. resulting in SO2 (sulfur dioxide) a toxic gas that I'm sure the animals in question will not like at all	2010
I can give you a bunch of substances that you can burn at the mouth of the gallery! basically you can only burn methane gas to get carbon monoxide and carbon dioxide which are equally lethal to the mole! the question is how do you get the combustion output to pressurize the galleries?	2010
I tried the method with some fumigants with sulfur to combat the moles but I was not successful probably because the smoke did not enter the galleries. I'd be willing to try the gas version as desperate as I am...	2010
But TNT what does it have? So the mole is territorial. Does that mean you have to feed her royally so 3-4 more don't come to claim her territory? Why don't you pour thuja and garlic tea into the galleries? It gets rid of them.	2010
block the exit	2010
How angry I am now I know that I wouldn't back down even from TNT :x This morning I found hydrangea trycirtis bergenia hanging liverworts, etc... can I tell you more? :evil: What would you do? How is that tea you speak of made? Is it really effective? although I think I should make it in industrial quantities so that it gets everywhere.	2010
I can see you're nervous... I would be too if I saw all the wheels up. Garlic and thuja twigs are boiled... then poured into the galleries.	2010
About what quantities? About how much garlic and thuja for say 10 L of water?	2010
3-4 heads per 10 L and about 300 g of thuja twigs with all the leaves. You don't put branches, only small twigs. God help to get rid of them	2010
Thanks! How do you say God-help me get rid of them! I admit that they brought me to the stage where I don't even feel sorry for killing them anymore!	2010
if his solution works that's great (I personally don't think so). if you still have problems even after the garlic tea, I honestly tell you that you should try something more elaborate and that doesn't necessarily mean TNT. trinitrotoluene I don't know where you can get it I don't know what you prime it with (I mean I know with mercury fulminate but I also don't know where to get it...) and besid…	2010
Do you have any idea what concentration aluminum phosphate is? to know what order to give to the factory. they took out a rose for me 2 times in a week.. :x	2010
Something more elaborate? Well, in the first phase we started with the ultrasonic installation or whatever the hell it was, but it seems they like vibromassage :evil: so I went hunting with the hoe today I poured the juice as Edel said and I had also prepared the bottle of gas for the Auschwitz method :mrgreen: but I was waiting for the evening so I wouldn't get sunstroke... and in the evening th…	2010
hmm ... about ultrasound I'm sure (very sure that is) that it doesn't work for several reasons... about the auschwitz method I don't know what to say, it's dangerous in the first place and the effect is short-lived (maybe I didn't even understand well how does the thing with the flame work without what kind of gas ... ) right for which I was hoping that edel's solution would work being the least …	2010
hmm ... aluminum phosphate?!! I don't know what you need something like that for ... (but if you still want to try you can find it at a sausage factory or something ... because they put bad things in the food). my point was with sulfur dioxide (which is obviously obtained by burning sulfur which is found everywhere I think) not liked by aerobic life forms. I can also tell you that you can add a f…	2010
Well, the matter is as follows... The holes (and the related holes) where I poured that thuja and garlic juice have not been visited since then... instead they dug new ones about 10 m away :evil: In conclusion, I URGENTLY NEED A PLAN B f: Bogdan, I also know that he calls it trinitrotoluene, the idea was different, not to prove something... but I had taken you out of frustration caused by moles :…	2010
Keep pouring.	2010
.In every corner? I'm going to jumulit tuia because mine is small, only 1 m planted this year and when I need the juice I would leave it without a single leaf! :mrgreen: By the way, how many liters of juice should I pour into each hole? Is less, for example 1-2 L enough to stink up the area?	2010
Yes, he must not like the area that much.	2010
I'm desperate for moles too. They did my lawn which I literally worked backwards (pulled logs tied together with rope to level the ground) in the dusty spring. Every evening I collect the soil from 2-3 scumbags and the place remains clean, that is, the damage is not very big, but when I see scumbags in the grass I want to put the bulldozer after them. Someone told me that elder wood put on the ga…	2010
I tried the method I was talking about above, the one with thuja and garlic tea, but unfortunately it didn't work. I'm as desperate as you	2010
For me, the tea worked in the sense that they made their musroui in 2 places instead of the favorite one that I had cleaned several times at about 2-3m. Last night I poured the tea, this morning there were 2 new mushrooms. I think I'll put the pressure hose on the manifold tonight.	2010
Chemical warfare begins tonight. I armed myself with toxic fumigants to combat gallery rodents. I feel sorry for the little animals and I wouldn't have ended up here but they ruined my rockery and will continue like that. For 2 months I tried all the human options (the ones that were not disproved by my forerunners) to drive them away.	2010
Get them together! Gas them up! Damn creatures! So the thuja tea only works and pours again and again and again... Good thing you said you were starting the war. We have time to dig the trenches but say before we fire the staple... let's put the steel helmets on our heads so the shrapnel doesn't touch us. I'm still looking on the net... there were some granules or something that they poured into …	2010
Well, yes, but what to do with the steel mesh baskets in the lawn?	2010
Yeah... kinda hard to put a net underneath. It's an investment, not a joke.	2010
I beat myself up. even with poison it didn't work. they disappear one day and I think others appear. I saw a show about them and know that they are very intelligent, you can't really get rid of them, especially since they multiply very quickly and the chicks reach maturity in 35 days. if you are lucky enough to catch one, its galleries remain empty, another one comes, they also said that only if …	2010
Chemical warfare apparently ended with few casualties on both sides: the old main galleries (with leeches rebuilt daily by the enemy) where hostilities were more sustained appear to be deserted a few galleries are still frequented leeches appear once every 2 days. Unfortunately, I ran out of ammunition and it's a bit expensive: 5 fumigenes 25 RON. If I have to fire a few salvos every week until t…	2010
you see that the sulfur on the stick used for wine has the same effect but in a smaller quantity, the difference is that the bomb is more concentrated and diffuses the sulfur better in the galleries. But the effect is the same	2010
I'm also afraid to say that I got rid of the moles!!! They only made my lawn mushy. But they went. I had just bought 6 Euphorbia lathyrus seeds which germinated and planted them in the garden. Now the plants are tall but no longer moles. Have they felt what I want to offer them?	2010
I also put one and I don't have any more activities but I still doubt that only from her I put a lot of buxus which seems to have the greatest effect	2010
Sulfur on a stick I bought, but it makes very little smoke and quickly goes out once it is put in the gallery. Did I do something wrong and this one shouldn't be burned?	2010
don't put it in the gallery, it burns in front of it and if it has ventilation somewhere, the smoke will go inside by itself	2010
Oh well, but that means I definitely have to find and clean the other end of the gallery as well. It happens that sometimes one end of the gallery is at my place and the other at the neighbor's, and if we don't both make current it doesn't work. But I was quick to say that I escaped this morning, 4 new flies were present. I think I'll make a spiked tool and stalk them in the morning in the cool	2010
there's no need for them, when they switch to another route, they make a hole and make another one on the exit from that route, so there is at least a natural ventilation. The better the hole is ventilated the deeper it will go before blocking the path with soil	2010
God help me, I don't have any swag like this your mole hunts are like a cop show where the killer keeps getting away But honestly: they really need to be drilled annoyingly :x	2010
But I was quick to say that I escaped this morning, 4 new flies were present. God save me and keep me from moles!!! Do not appear again!	2010
In my backyard war the moles still have the upper hand. They resumed work on the old galleries that they had left alone for about two weeks. even though I had read a lot about the devices not working, I went to a store that promised to give me my money back within 30 days. So I bought a device with a 3V solar panel (very nice by the way and I was actually thinking that I would use it for other pu…	2010
I've been laughing alone for 10 minutes. I can't insert the whole article because it's too long. but come in and read too. http://www.terapiinaturiste.ro/populare-soboli.php....	2010
I'll be damned if I don't try the method! Because my little moles are really messing around, they have covered my whole garden with lice :x When I see posts on this topic, I go in automatically, but if a miracle cure appears... maybe this will be it	2010
I think I can close this topic with: REJECTED. NO SOLUTIONS FOUND. For years I tried all the solutions and saw that even the solutions offered by some contributors with great conviction were just happy coincidences... As for the ultrasound machines they are all lies. I tested about 7 different pieces without any notable success. Of course, if I complained to a manufacturer, they would tell me tha…	2010
there are all kinds of solutions... it's all about finding them, and this solution is quite eco. Drive them away not kill them! something tried and successful I can tell you, here it is called the dog of the earth. it's a rat-squirrel. but it makes some huge holes. some pipes as long as my arm. I pour them water with salt... a lot. they will go out. but they are dangerous because they jump to bit…	2010
Has anyone tried repellent? I bought them but haven't put them in the galleries yet, they say they are guaranteed.	2010
yes yes.... they are all guaranteed... But I don't know if you noticed that these methods are only safe for those who sell them... Never for those who test them	2010
something like this probably: http://www.botanististi.ro/repelenti/repe ... html?pop=0 if it's a fantasy again. they will study them carefully and laugh at us... if they don't like it they will abandon the gallery and dig a new one exactly 50 cm to the left	2010
I don't want to say that my method is good, but it worked for me. I don't have moles anymore. Across the road, the neighbor's garden is full of toadstools, mine is nothing (I mean moles because I now have holes from field mice) As I wrote before, I planted Euphorbia lathyrus which grew 0.8m, remained green over the winter and is very decorative now in winter when there are not many plants. I don'…	2010
generally when you want to fight something you have to find out how it lives. it's not hard to find out. interestingly, these rodents are disturbed by certain smells. plant a lot of garlic. last year I put peppers next to each tomato plant...etc and among the carrots and celery, parsley. I also put rows and nonsense... and next to the trees and next to the fences. disturbs but does not kill. the …	2010
cool http://www.rtbf.be/video/v_jardins-et-l ... it's practical see this. it's really cool!!!	2010
the technique is very interesting, but I feel sorry for them. I have a lot of moles and at first I was very angry but now I'm used to them. it's their territory after all.	2010
The Euphorbia lathyrus plant and moles have also been discussed here: http://www.egradini.ro/forum/viewtopic.php?t=9433	2010
Today I took out the plant it didn't do anything to me but maybe it's just me a video with a new trick http://www.youtube.com/v/oNiwzx3VtEM	2010
I received this address http://www.daky.ro/combatere-cÃ¢rtite.html has anyone used these products? they are not very expensive and I would try them too if they were effective because they made me desperate, I remove all the plants from my country garden!!	2010
I used it and they had no effect on me. I tried another solution yesterday. Today I saw that there were no signs that it had been. I'll tell you in a few days what I gave them and if it had an effect.	2010
Did you know that these bastards are also thieves? :evil: Yesterday morning I noticed in a mint bush two pale threads. I pulled them a little and woke up with them in my hand. I replanted them and in the evening I went to water them and surprise... half of the mint bush was gone! Instead there was only a hole left and when I put my fingers in to control I found the galleries. And in the fall, whe…	2010
I systematically destroy my garden where I plant and water, I wake up with mold! they like moisture and freshly dug soil, I don't know what else to do, it's ruining all my layers, I'm surprised that the beans still came out, that after I planted and watered, I found the whole layer only weeds, now it's the same with the tomatoes, I planted them in the evening and in the morning i found all the la…	2010
For a week I saw no movement at all. There is none left in the garden. I found her belly up in the sun. Now there's another one on the street and I have to give her the papa too. I can't write here what I used, so I can only pm.	2010
send it to me too because i'm desperate please!!	2010
I think the procedure is super complicated and it's also expensive! I think I'd get my nose in that machine	2010
in Romania you definitely need a gun permit for something like this. I'm not talking about the possibility of seriously injuring yourself.	2010
The mole is a useful and harmful animal at the same time.	2017
Official name: Sole europaea.	2017
Description: It is a completely carnivorous animal, the main source of food is earthworms, but it also eats snails, adult insects and their larvae, molluscs, millipedes, ants and ant eggs. He appears in our garden, only if he has something to feed on. It is a super eater, it can consume twice its own weight daily. They constantly need food, kept fasting for 12-16 hours, they die of hunger.	2017
The mole has an average weight of 80-100 g, a length of 14-20 cm, the fur is usually gray or black, but animals with yellow fur and even without fur have been found.	2017
Distribution: Europe and Asia. See map, source Wikipedia.org.	2017
Useful or harmful: it is primarily a useful animal, it reduces the number of harmful insects in the garden, cleaning the earth of insects and their larvae, which consume the roots of plants and trees, for example: weevils, beetles, moth caterpillars , etc...	2017
However, it is also harmful, or rather disturbing, when midges start to appear in the middle of a lawn. It is also not uncommon for younger plants, with thin roots, to be dislodged while digging the underground tunnel, and they subsequently dry out.	2017
Repellent: There are many products on the market that repel or kill moles. However, most of them are ineffective or do not have exact instructions, so they are not applied correctly.	2017
Important! Before chasing away the mole, let's think about the useful part, it eliminates harmful insects that are difficult to fight!	2017
low frequency sound wave repellers, with ultrasound frequency below 1000 Hz;	2017
the introduction of cloths soaked in petroleum or turpentine, which through the penetrating smell, prevents the mole from finding food with its sensitive nose;	2017
galvanized wire mesh, it is installed underground vertically or also horizontally under the lawn (it cannot be used in vegetable or flower beds)	2017
mothballs inserted into the gallery	2017
fumigants based on toxic gases	2017
I also read about the method where on a Trabant 2-stroke engine, a hose was tied to the exhaust pipe and inserted into the mole hole and the engine started for a few minutes	2017
mouse or rat poison	2017
BIO and ECO solutions:	2017
planting Fritillaria imperialis plants	2017
This is more of a pest prevention method. The operation is done before planting the lawn and involves placing a layer of galvanized wire over the leveled ground. The wire layer is then covered with a new layer of soil of at least 10 cm and only on top of this are the turf rolls planted.	2017
or Euphorbia lathyris, they have a smell that repels moles;	2017
Attention! Euphorbia lathyris is a toxic plant and can cause burns on the skin just by touching it. Use rubber gloves.	2017
the use of organic products, organic fertilizer Ricinito Horto BIO, based on castor oil, which decomposes in the soil in 3-4 months and repels harmful insects from the garden, so moles will not visit our garden	2017
castor oil, dilute 10 ml in 100 L of water, and water the soil in the garden, it is not directly useful for moles, this method only repels the insects that the moles eat	2017
chicken from the chickens, put in a bucket half full of chicken and fill with water, mix for a few minutes, then pour into the hole of the mole	2017
pieces of dry cane, cut pieces of 8-12 cm long, which are inserted into the hole of the funnel	2017
fresh fir branches (cetina) are inserted into the holes of the moles, the smell of the fir repels the moles	2017
mole gallery introduction of fresh lavender flowers, the strong fragrance prevents moles from finding food with the help of their noses and will leave	2017
we put an empty 1L bottle (made of real glass), half buried in the ground, slightly at an angle, in the direction from which the wind usually blows, so that when the wind reaches the mouth of the bottle, it will produce a sound that propagates through the body of the bottle in ground, scaring away the moles	2017
the making of PET bottles, of a mold similar to the one in the image below	2017
don't forget to arm yourself with a lot of patience. Neither moles nor moles will disappear overnight; even with ultrasound machines it will take at least a week before you see results. In the end you will have the beautiful garden you want without having to harm these animals.	2017
Here is a comic animation about how to get rid of moles (it's in English): http://youtu.be/fePU5CIHpas	2017
I used the spade was the most effective. I tried with carbide and it didn't work, with naphthalene they are in trials, with herbal natural methods it didn't work.	2017
Hi, Hi, why haven't I tried! I bought 5 mole traps. I put them in the holes according to a video on the internet and the mole ladies, they went around them and you covered them with soil. The traps remained armed. It turns out that the best solution is chicken stock. To a bucket 1 3 fresh chicken broth and 2 3 water. Leave to macerate for 48 hours and pour 2 liters of boiled water on the gallery.…	2017
Good evening, I also have a problem, the whole fence is full of moles and moles, I don't want to kill them, but I would like to remove them because I have only 50 m of forest and I don't know an efficient method, if you know something good please help me too	2017
APPARATUS FOR REMOVING MICE, BEETLES, MOLES, ETC. I'm a big SCAM. Don't spend money on them because they have no efficiency.	2017
Every year in the vegetable greenhouse I press a layer of lime, which I turn with a spade. That's how I got rid of moles. It's the only method.	2017
A gentleman from the country told me to make a composition of ash with water and pour into the holes! because they don't like the smell of burning, even throwing ashes on the grass. I tried it and it seems to work, but it has to be repeated. I'm lucky I have mole netting, but they go past the fence and pavement. I push the net all the way up. I hate these orbs!!	2017
We have a house with a plot of about 1000 square meters of lawn surrounded by fir trees! We tried: machine, lavender, naphthalene, eucalyptus, carbide, garlic, special solution for driving away, car soda, cetine, nothing drove them away! we don't want to put poison or traps because we have 2 dogs and 2 cats that always dig and walk on the land! we don't even want to kill them! I still come out ev…	2017
put the methane gas cylinder in, they will disappear	2017
Castor flour with cornmeal, honey or sugar. Eat and go.	2017
I put everything that smells bad into the galleries, even the urine of large animals, but I was not able to remove them. I found an old can of brake fluid in the garage and proceeded to remove it. After running for a month around the garden from one hole to another (sport mio caro) they disappeared completely. My conclusion is that: the fools got drunk and, walking around, went to the neighbor's …	2017
I used another method, I tried a lot and a bit large area, finally I successfully had an HHO generator for welding and I put the gas in the ground after the fire, be careful the hydrogen explosion is a bit strong, and not that I don't have it anymore but I really want to I'm having a little fun where it's not deep, it blows away your layers and also from the surface... if the ground isn't full of…	2017
Have you tried dynamite?	2017
How not! The machines work, but in reverse. After about three weeks, I think I had collected all the moles from the neighbors 🙂‚ The device is an older generation, bought from Praktiker	2017
Maybe you reversed the plus and minus on the battery! And instead of chasing them away, he called a dozen more â˜º	2017
The moles really disappear somewhere after 3 weeks, and if you see more moles it's because they try to run as far as possible from the vibrations of the device and they automatically remove moles, after about 3 weeks you don't see any mole legs anymore, that's what happened to me too I. I bought a cheap device and it really does the job, I've had it for 3 years already and I got rid of pests. Thi…	2017
Ultrasonic devices are not good, the mole works without problems. I put the rabitz-type net with 1 cm mesh, then I put 25 cm of soil over the net. This is how I protected the vegetable garden. The rest of the lawn is harcea-parcea.	2017
Phew! We just bought 3 mole traps from a Romanian website. One is more efficient, 2 are simpler, but we hope they will give results. Nothing!!! I am very disappointed! I also tried mothballs and carbide. gassed with rat poison and FOR NOTHING!!! I didn't even scare them! I do not know what to do	2017
moles a big problem and a lot of money wasted. I bought all sorts of products fume traps smelly solutions rat poison.. it's all money thrown out the window. I think the effect was made by a trivial treatment: chicken pox. Dissolved in water, left to ferment for a few hours and thrown on the water from the chicken and the part that remains on the bottom of the pot. I also found this method on the …	2017
Hello. I have the same problem with the little ones and I would like to ask if anyone has tried putting gas in the cylinder and then lighting it from a distance? Maybe you think it's funny, but I'm also asking because I'm destroyed by the little diggers. When I dug the foundation of the house, no one helped me and now...	2017
For 5 years now, I have been breaking off elder branches and planting them in the molehills and they don't come anymore, but it has to be done every year because in the winter, when there is no activity in the field, they appear again	2017
Ultrasonic machines a big bluff!!!! They are not good for moles mice rats ferrets insects either. False advertising we believe. I caught a big net with these devices.	2017
you are absolutely right and I took stakes with them, the insects walked on them	2017
don't spend your money on machines, money thrown to the wind take the hoe and with patience you will have good results I know from my own experience	2017
Ultrasound machines did not give any return waste of time and money	2017
The earth excavated by this unseen animal is the most ecological. On the other hand, the weevil that still walks among us is the most dangerous for all tender plants in the seedling phase (maize, beans) but also for tomatoes, cucumbers, cabbage, etc.)!	2017
The most effective are anti-mole granules! I used almost all the methods but the granules had a wonderful effect. They should only be placed as a barrier around the property but be careful not to trap the moles inside!	2017
I got rid of moles with Mole-like traps and voles that you have here, mine were called Sol 3 taken from the net from TimiÈ™oara. If you know how to use them, i.e. place them in the direction of the galleries, you will catch them without problems. I caught 13 pieces last year and earlier in 2016 8 pieces and got rid of them. All the neighbors thank me for eradicating their moles.	2017
I managed to get rid of the moles by placing dog excrement and anti-mole granules (from the veterinary pharmacy) in each litter box.	2017
10 years ago I had a lot of moles in the garden next to the house and so did the neighbors. I sowed a green flower with white stripes on the leaves, about 50 cm high, and the moles have disappeared since then and from the neighbors. Do not poison them, do not ultrasound God gave natural solutions for problems	2017
What is the name of that flower? Post a photo of her.	2017
I don't know at the moment and I don't have any pictures either. But I will ask a relative who knows and I will write to you. I call them ice, others grow and develop in the second part of the summer	2017
Don't be a castor.	2017
I have this plant but after a few years the mole doesn't move away from it anymore, probably finds that it is not dangerous.	2017
It has started to grow, it is two centimeters long, but it takes a long time to produce its striped leaves	2017
For me, they have sprung up, now they are about 5 cm. If you want I can send you for seedlings. We let them ripen the seed and shake themselves. I repeat, there are no more moles even in my neighbors.	2017
Hi! can you give me some striped leaf seeds too? A friend made his lawn fringe! Thank you!	2017
It's a great sin to kill a God-forsaken being WHAT bother leveling the scum is so hard? We must all coexist in harmony is a balance in the universe that must be preserved!	2017
If you read the article you will see that no one is encouraging the eradication of this creature, only solutions are being sought to remove it from certain crops where moles can cause considerable damage	2017
Mrs. Elena, I think you are wrong to think like that!! If you have a garden in which you have invested a lot of money and a lot of work and you are not able to harvest anything you would comment differently !!	2017
Good response. They should also take the neighbors and raise them in the house knowing that they transmit the deadly rabies 100%. This is how the mind learns to stop eating... Life is the fight for survival. Otherwise, even thieves must be protected, they only take what they need... Crazy world...	2017
Can you live with: Cockroaches mice rats..????	2017
Stop killing the kitchen cockroaches you live with	2017
Shouldn't snakes be protected too!	2017
It spoils the garden badly. And they are very hard to catch. For those from the block, take them home and farm.	2017
Mrs. Elena, you are absolutely right, but when the mole in its flight after insects destroys your live plants, young tree saplings, etc. you feel like chasing her away! Of course no one wants it in the garden! It destroyed a lot of rare flowers for me! And rows of cucumbers from one end to the other. We water the plants, the insects come to the humidity and the moles to hunt for earthworms, etc.!…	2017
In Romania all bugs Parasites criminals everything that destroys anything are protected by law only the common man is punished	2017
Stupid and uneducated world that does not accept that God has let us all cohabit on this earth That it is absolute place for all His creation. Selfishness and wickedness primarily dominate people SO It's sad WHAT is happening to us!	2017
You can take them home	2017
After working for a few days to see that it's destroyed You're still not too excited to love them. ..	2017
And if it destroys everything else you eat moles?	2017
Do a treatment with aspirin It is a good anti-inflammatory and it also lowers the fever	2017
You haven't heard of the invasion of locusts that devastated cultivated hectares thus causing famine like drought! If you had more knowledge, you would not be deficient in general knowledge, you would not have horse glasses, you would only know the word of God and nothing else. Open your mind!	2017
Ha ha ha. After putting 20,000 lei in the lawn, I now sit and watch it being destroyed by a molehill. I also pay bank installments for the lawn. Take them home Elena	2017
All of you who speak well of these devils stay at the block	2017
It's not quite like that, it took out the bulbs from my tulips and from my gourds, it ruined my onion and garlic layers and many other damages. I don't want to kill them but to drive them out of my garden, but I don't know how	2017
excuse me, where are you driving them? to the neighbors? And from there back? Don't you see that it's mockery propaganda? The mole is just a species of rat. must be eradicated. Only the earthworms she eats are useful. The Panda bear is cute, but it defoliates enormous amounts of trees. So it's a pest. In China they exterminate them. Nature is nature. You have nothing to do with us or the pests	2017
It's bad, I'm taking bulbs out. And where it is sown, there is sorrow. It moves with digging all over the garden. If these are not spoilages then how do you call them?	2017
They destroyed half my garden 4 great vines (which cost me half my pension) the tomato shavers are done to be honest I'd rather eat the new tomatoes than the moles eat them	2017
Get the hell out of these beasts they are one of the most intelligent animals they are very hard to catch	2017
It is the biggest enemy of pests leave them alone they do not destroy crops	2017
I hope you're joking!	2017
I had a lot of fun, you are funny, but very bad. But the moles who love them are very good in the neighbor's garden but not in mine. Now let me tell you my rant about them. They were in the garden behind my parents' house, from there they reached my yard, I put sulfur, diesel fuel, caustic soda granules, crushed glass, rat poison, devices that you call four in number, so my neighbor ended up want…	2017
Bad experience! The damage caused by a family of moles to get rid of her was comparable to what they would have done to her. I sincerely pity you!	2017
Plant the plant called Cuckoo's Milk I got rid of the books.	2017
The mole feeds on insects, but its relative the wasp feeds on roots. He likes garlic, potatoes, parsnips, tulip bulbs, etc	2017
This is how I got rid of the mole: I rummaged with my hand in the freshest dirt, we found the hole and inserted a corncob doused in diesel fuel and covered the hole. He will try in other places further away, but this is how it is done, especially in the morning, so in 3 or 4 turns you escaped, go to the neighbors	2017
I got rid of the moles that had filled my garden with diesel fuel, I soaked a corn cob with diesel and put it in each fuel tank and they left, they didn't like the smell of diesel.	2017
HOW DO I GET RID OF SNAILS WITHOUT A SHELL I AM DESPERATE PLEASE IF IT IS POSSIBLE. THANK YOU !	2017
With coffee grounds	2017
I am among those who suffer mole damage	2017
Tens of hundreds of tulip bulbs destroyed my pretty moles even with the ultrasound machine installed! I also tried with sulfur sticks but in vain I probably love my flower garden.	2017
Spray the spray into the hole in the mold. Repeat if necessary, he doesn't like strong smells	2017
Don't kill the moles! Find effective repellency solutions. One of them is to send it by any method (as long as it is orthodox) to the neighbors and the neighbor should do the same. That's how the mole problem is solved and everyone will be happy especially the mole.	2017
My mole ate all the flower bulbs it is the most destructive animal and the onion spoiled it so if you have such an unwanted guest take a white bottle and place it in the hole where the mole has made but do not plug it and she will not stop it comes like this I found on the net. That's what I did and it didn't work anymore	2017
Oh my God !!! My eyes hurt from what words I can read on these forums! Get your brothers a grammar book before you write what and how comes into your head! Shame big shame you don't know your mother tongue.	2017
There is never a space between exclamation marks and words! So you still learn Romanian!	2017
YOU STILL LEARN THE ROMANIAN LANGUAGE! LEAVE A SPACE BEFORE THE EXCLAMATION AND QUESTION MARK!!! YOU ONLY LEARNED THIS CRAP FROM THE AMERICANS	2017
Let's understand because when you write on loose hand paper you write the words between them and the punctuation marks connected to the last word.. Show me how you put connected to the last word not the exclamation mark not the question mark nor commas but how you put at the end of the sentence connected to last word DOT (.) !	2017
I got rid of them with dog shit and the pellets in the picture put in the galleries.	2017
Moles do significant damage and are difficult to combat Some tips they are active at dawn They have multiple shelter galleries they can accurately sense our footsteps and other noises in the environment In complete silence they are watched for their activity at dawn by the molts they emit Sensing that something it's not right, they take refuge back, their way of refuge is cut off with a spade, th…	2017
What bothers you??? Level the Ground If someone were to tear down your house and kill you ????? The mole destroys the land and does not even live where there are chemicals!!!	2017
If I catch a mole, I eat it with flakes.	2017
with hair that doesn't have flakes :-):-):-)	2017
Who pays me for the damage caused by the mole got into the strawberry crop and dusted me there	2017
The mole likes sunny fertile soils and without excess water, it is useful through the drains it digs to get rid of it easily if during the summer periods the respective land is not irrigated for a period of time or solar ultrasonic lamps are installed and there is still a plant which resembles leander is placed on the ground and moles avoid those soils	2017
an ultrasonic solar device is supposed to be for 65 sq.m. I put 3 devices on a 200 sq.m. piece of land, they made the mulch near the lamp (it doesn't work). This time I put fumigenes on the gallery, I put an anti-mole and carbide gel that I wet, I'm waiting to see the result.	2017
But the good God put us above the animals, what if there were many dogs, many cats, mice, rats, grasshoppers, mosquitoes, etc., etc., that they all have life, we even have the obligation to manage ourselves, to organize ourselves, we are the owners of the animals, not for the animals to dominate us .	2017
I really hate them	2017
Sapa is the best cure and safe against moles	2017
Why get rid of them because they only do good	2017
Stop being angry and offended, put a glass bottle in one of the holes with the neck down so that it is not clogged with soil. Through the dug galleries, a current of air is formed, which makes the bottle make a whistling noise that disturbs the mole. I tried, they disappeared..	2017
For the sake of some weeds that are protected or not, but they totally destroy the crops, then we don't plant anything anymore and we will eat moles or, sorry, because they are protected	2017
Let's protect the mole, the stray dogs, but let's kill the lambs, the goats, the cattle that are necessary for the consumption of the population. Is that correct? Are not all equal before God?	2017
By the way, congratulations on the reply!	2017
I LOVE TULIPS AND I DESTROYED THE PENSION ON THEM MOLES TURNED MY TULIPS TO DUST TREES ROSES. DON'T EAT GLADIOLA. BUT I HAVE MANY SNAKES IN THE GARDEN. PASS A BET ON ME AND I THINK HE'S BRINGING THEM OUT OF THE WOODS. AT LEAST GET RID OF SNAKES.	2017
After they do their work, they go off on their own. Stop destroying them, they are very useful to the earth.	2017
After completely destroying the garden, he goes to the neighbors to continue his work!!	2017
It is a useful animal. Let's drive him away yes kill no. What does she do with a certain insect that eats our seedlings, you say what In the books of the interwar period there were tips for farmers to bring the mole into the garden to destroy the pests then caught and taken elsewhere We were then the granary of Europe farming with horses and oxen	2017
Excavated soil is great for seedling flowers, don't throw it away.	2017
The most effective method is to put carbide in the gallery under the mold and 2 tablespoons of water and plug it in place with earth. The smell makes them go away.	2017
I remember once someone set fire to the carbide gas (acetylene) and blew up his chicken coop!!!	2017
Yes, with carbide, that's how I did it successfully on a football field, but where else can you find it? Is TarnÄƒveni still a factory?	2017
Ionele made my garden green. I haven't planted potatoes, parsnips, carrots, etc. for 10 years.	2017
Give me some as I don't have any	2017
Give me the address and I promise you that in May I will send you some copies that you will be proud of.	2017
Are you also pregnant?	2017
Come to my garden is full of such things	2017
If they dug on top, I wouldn't mind, but this way I have a garden full of mushrooms!	2017
How good it would be to dig on top and in a row :)))	2017
Those who live in the normal block do not mind the moles and find them cute. See how cute they are when they carry all your roots and leave only trances!	2017
Every morning I go to the garden and gather with them. I tell them which neighbors to dig. Killing two birds with one stone	2017
I understood that BIBLES drive away moles and everything that lives in the ground. Can't stand the noise made by them start breeding guinea pigs and get rid of moles instead eat very good meat	2017
I got rid of them since my mother-in-law moved in with us. They also left me a message of encouragement when they left. Too bad. It was so quiet	2017
A simple and effective and safe tip to stop them wreaking havoc in your garden is to sell the land to your neighbor.	2017
I hate moles, they also disturb roots and roots in the garden	2017
A good cat does its job against moles. Mine eradicated everything in the garden, now it also works for the benefit of the neighbors.	2017
The most effective are anti-mole granules! I used almost all the methods but the granules had a wonderful effect. They should only be placed as a barrier around the property but be careful not to trap the moles inside this barrier! The pellets don't kill them, they just keep them away from your property.	2017
Moles are very cute though!	2017
Very hard to get them out of an area that affects you	2017
I read that a simple presence of an industrious cat solves the problem!	2017
WITH a hard working cat like mine...	2017
Cut a beer bottle and put it in the mole hole	2017
Yes, post an ad with them on OLX😊 maybe someone will find them	2017
Exhaust from a machine preferably in 2T	2017
From experience the mole disturbs plant roots on its way. Who die a little. The dogs and cats brought us no orbs in the molehills.	2017
The mole does NOT have a vegetarian diet. It feeds only on animal food (worms and other small invertebrates from the ground), so it cannot harm the roots of plants. Orbits instead attack the roots. But we must distinguish between the mole (which is not harmful to plants) and the orbet (which is harmful).	2017
Today I tried with the kind of sulfur that you put in barrels, before I put a piece of textile material with naphthalene diesel in the burrow but it still made new excavations and with a hoe it's ok but that's what you learn at night, dig..	2017
They produce aesthetic damage at most, but at the same time they also contribute to irrigation and loosening	2017
Metal bars stuck in the ground so a meter long and put those metal beer cans at the end of them. Or bell bottomless pets. It worked for me.	2017
I heard there is a plant if you plant it around the garden you get rid of the mole! Euphorbia lathyris anti mole anti mole GUARANTEED 100% TESTED. PLANT AGAINST MOLE	2017
This is about the orbs Many people are confusing and blame the mole the orbs destroy everything in the garden	2017
The most effective is the twine, lie in wait when it is at the beginning of spring and plant the twine with force a little horizontally and you will have 100 100 results.	2017
Is the electronic mole a new species. In a few days he will also steal the diodes from the toy.	2017
I caught a mole that was just scooping up dirt in the dirt. When I stuck the spade he had the tunnel in the opposite direction and ran away. I quickly put a 0.5L bottle with water and carbide in the hole when I searched after an hour, the mouth of the bottle was blocked and the soil well beaten. Desperate ditch	2017
Try sulfur bars. Mice and rats and moles also run away.	2017
At my place, I take the cats out almost every day and find a mole in the yard!	2017
Hi can I also borrow a cat that removes moles? I pay rent. If you agree give me a sign please. Thank you	2017
Yesterday at noon when the sun was stronger then he started digging. I stuck his stake right into the hole where he was coming out and activated it on sound and vibration. It went non-stop this morning I took the pictures 🙂‚ . she would be a mole and deaf not only blind :).	2017
Phostixin or agroxin. Know. It is hard to find. Who has a friend near a silo or a grain storage base? A pill in the hole and that's it.	2017
I have tried all the recommended methods with no success. This year, after I dug and destroyed the galleries, 3 more whiteflies appeared and that's it. I think they were chased by the dog that kept digging holes where it sensed movement or maybe the cat (I don't know for sure I didn't see any trophies)	2017
I've seen someone's damned cat have the dexterity to extract them from where they were digging. Get a cat like that and it will make them less.	2017
Very interesting article. It is seen once again that every living thing has its beneficial role in nature. I have not yet clarified whether the man has such a thing	2017
Half-bury uncorked bottles in the dirt. The wind creates a noise that the moles can't stand and they move elsewhere.	2017
Which extinction the worst possible animals all ditch gardens full and destroy everything from the flowers to the trees seem three meters cherry ate the roots until it dried up. I can't find a cure for them. I put pillow pills poisonous berries. even with bottled gas. I put in the pits. Nothing. if it would be a miracle to get rid of them then why are we still working and investing in gardens. to…	2017
I think that moles should be educated not to do damage and to respect people's work	2017
It's nice and good to put lavender all around, but in my case around the house I have 5000 May with a 4-year-old vineyard, about 40 trees, two solariums and alfalfa in the orchard. How can you bear such an animal that we had to replace the trees because it gnawed the roots alfalfa finished it I don't say solar onion potatoes. But I say work as much as expense because you have to buy everything re…	2017
My friend has lavender in her garden all around (she's also allergic), she's also tried ultra sounds and special plants that she can't get rid of. THEY HAVE NO EFFECT. Bearing in mind that she has been operated on twice for a herniated disc, if she catches them I don't give them much chance.	2017
Moles only damage where the mold comes out and forms. Otherwise, she is a carnivorous animal. They eat worms, grubs, earthworms, so I don't see them being that harmful. I leave them to their own devices. But why am I crazy to be stalking them in the garden to stalk them? But what else do I have to do? I like them, they have such a shiny fur.	2017
Moles only eat insect larvae. Something else cuts the roots and eats the tubers.	2017
The mole is a cute animal. Creation of God. If upset in cultures is a point in all. Maybe humans invaded their areas. We can all still tolerate each other on this planet.	2017
For moles bury 750ml bottles up to half of 5 in 5m. When the wind blows or blows, the noise produced in the bottle disturbs the moles a lot.	2017
It seems to me a total embarrassment. Here we are in 2017 and some people consider themselves the absolute masters of nature. Finally, the Mole is an animal protected by law CARNIVOR!!!! Orbetes, a similar relative, are herbivores and feed on roots and other vegetation. Stop confusing them and stop this primitivism!	2017
Folks! The mole is omnivorous! Beetle larvae yes. Just not potatoes and onions.	2017
I understand that it's not one of our favorite animals and that they still do damage, but we can't destroy a species just because they ate our potatoes or onions (which probably shouldn't even have been there). If an entire species disappears from -a certain area (even a village) and let's take the example of the mole that probably feeds on some insect larva (which can do more harm to the garden)…	2017
The mole spoils by the gnats it makes, I had a mole play like that this spring when I said it took out all my carrots, parsley and vegetables that I had sown. Every day a lot of new beets until God gave and she went to the neighbor in the beet, the man was angry that she was taking out his beet, he stalked her for several days until he caught her, so I got rid of her, I was afraid she was coming …	2017
Orbits eat bulbs. The mole eats worms larvae earthworms	2017
As food the mole uses beetles worms underground larvae. It's just that if she encounters an obstacle in her digging she removes it not surrounds it.	2017
Where do you chase her in the garden to another? doesn't it do damage there? I'll give you an example: this spring at my neighbor's place, a mole ruined all his beetroots, made them squish next to each other and threw out almost all the beets.	2017
Yes, I understand very well that they are on the verge of extinction, but where they are, they cause damage, spoil fields of potatoes, onions and others	2017
I remember a long time ago when I was a child and a mole did what it did best among the vegetables in the garden. Mother and father were so distressed But how to kill her ??? did dad say??? Do you know what he did?? He captured her in a bucket of dirt, covered her so that the sunlight wouldn't bother her, and released her in a hole that dad had also made in another part of the garden where she wo…	2017
Ignorance is a fault! When it's shouted out loud it's a sin! Get a primary class book and see the benefits of moles! I'm wondering what I'm reading here! We claim to be gardeners, but we don't know the importance of a small animal that loosens the soil	2017
What if the moles are on the verge of extinction? I don't cry if there won't be any more and I don't know anyone who wants them because they are of no use to us. on the contrary, they harm us. So it can go away from me	2017
Where moles live the earth is still healthy!	2017
The lavender mole has nothing to do with it! :-):-) Lavender repels but not completely flies mosquitoes small flying creatures! For moles try Delimano's ultrasonic device! I am 2 years old and we have no mice, moles, nothing, nothing!	2017
Depending on its type, lavender is planted at a distance of 30-70 cm. Moles don't really like the roots and that's why I said it's good to make a perimeter. Of course if they were already there when you put the lavender they will obviously stay there because they are practically fenced off.	2017
I have a garden full of lavender bushes and molehills! So it doesn't really work!	2017
Honestly, I don't know legally, but the situation I saw on the ground is totally different from the one of disappearance every year I see more and more and in more places. I drive 23 km to work every day and year after year they have appeared in other places than the ones I knew, and even a lot. Thank goodness I don't have this problem at my house, and if it did, I wouldn't sit for the discussion…	2017
My husband bought a device from emag that buzzes every five minutes. With it I got rid of moles.	2017
I have a little Tarzanel, he catches them all and brings them up the stairs in front of the house. Otherwise nothing worked	2017
Finely chop the tops of corncobs and soak them in diesel fuel then open a vial of Reldan that smells awful and pour it over the cobs. Where fresh mushrooms appear look for their hole and put about a spoonful of the mixture then plug and tamp the soil and run away from breaking up the soil. I know the recipe from Professor Ghibu's show: What the plants want.	2017
I have the same problem with moles	2017
I planted basil. It's been 3 weeks and I can see it's not digging anymore.	2017
With diesel, look for where it has a hole and put cloths with diesel, they don't like the smell and they don't come anymore	2017
In the morning before the sun comes up they dig up soil follow with a spade let them dig up once and when they dig up the second time dig just don't make any noise before	2017
I invested in everything possible to get rid of the moles quite an impressive amount but they were picking up and cutting the lawn (we have lawn rollers) in every direction! Believe me with DIESEL I got rid of them! Try it and talk to you! Look for a hole in the mold and pour about a quarter of a kg and then cover with soil! Repeat in all the traps! The smell will be felt in all the galleries and…	2017
Buying Delicia pills is effective but also a bit expensive. You can also use mothballs or search online for mole repellants. We have also had them disappear but not completely	2017
The most effective is to lie in wait and when the mollusk is big enough, stick the line deep and pull out the mullet with the mole and everything.. yesterday I caught one as big as the palm of your hand. .. I have been fighting for at least 4 years and catch 5 or 6 per year and I wonder where so many appear.	2017
Simply cut a pet, take the side with the plug and put the cut half with the mouth of the pet up without the plug in the mound of freshly dug soil. any breeze produces vibrations that drive the moles crazy. simple and effective cost 0. verified method. chases them hundreds of meters from that place. with pleasure.	2017
I'm really happy with the moles, I was thinking of digging a small drain but they did the job. I connected the pipe to the nearest hole for two months I have been using it without any problems and there have already been tons of water	2017
I also used fumigene but it didn't work. the mole race is the safest	2017
Put phosmins in a pill in the freshly made mushroom and you will be satisfied with the effect they have	2017
Search online for mole races and buy. That's how I got rid of them	2017
Clean the scum up to the gallery, insert an empty beer bottle with the neck up, then cover it with soil, leaving the mouth of the bottle 3-5 cm outside. Light comes in and acts like a speaker all the sounds outside propagate into the gallery which the mole doesn't like	2017
Lime water poured into the galleries worked for me	2017
Dried paprika chlorine cigarette butts tear gas. One of them is placed in the mole's hole. Also from the net I know.	2017
We have been struggling with them for years! Honestly .. I took two canisters of diesel and poured it down the side around the fence! And look for the hole of the cesspool and pour in there and then plug with earth! All the devices and the poison put didn't work! Now I have come to hack them! SPEED!	2017
A mouse dog is very efficient	2017
Mole traps are the most effective. especially those with mechanical actuation. You can order them online	2017
I have a device with anti-mole sounds. It runs on battery. I got it from Emag, it can probably be found at any hardware store and online. It pierced my whole garden, but after I put the device on it went away	2017
It is an anti-mole solar device at the practice	2017
The exterminators have some very effective mouse pads at work, I threw some away and got rid of the dogs too.	2017
The cat doesn't help. I also have a cat and moles. Carbide in the hole and pour water with the hose	2017
You take a hoe, go into the garden and wait for the sunset.. because that's when the moles start digging. And when you see that it digs, you dig it out.	2017
Yes there are some battery powered vibrators that stick into the ground from garden stores. I put about 3 in the garden and they don't come out anymore.. let the Polish moles be more fearful than the ones in Romania	2017
I'm full of mushrooms among the trees, in the afternoon I put the water hose in the last pit where I saw activity, I forgot the tap turned on overnight and in the morning not even a puddle I think dug all the way to China.	2017
PETs cut and made into fins and put into a 6-8 mm rebar see on youtube. In the fall they disappointed me. 5-6 molasses each morning. Now I don't have anymore. The truth is, I also have two puppies that roam the yard	2017
The vibration. Rustic and handy: a flexible stick stuck into the cypress and at the outer end an empty bottle that will vibrate by hitting the stick when the wind blows.	2017
You can also put pills for beans instead of carbide, they have gases and kill them, put one pill at a time in the freshly made compost in the practical hole and cover it with a leaf and earth	2017
I searched all spring for carbide and only found it in a 20 kg barrel! I opened the hoppers, put about 350 ml of gasoline in each and with a long torch I set fire to each hole simultaneously. After 10-15 minutes, gases form in the galleries, some flames go out at the sluice gates and the bombardment begins! It's the show.	2017
what a show bro ww3; the mole is the ultimate enemy; rumbling hard; the great commander of the army carried off a victory worthy of the history books; see that some wretched parasites of that kind who endanger your OWN life live in the thicket; pack the torches and gas hard and wait for the final victory the wise men of the past were right: the only enemy is yourself!	2017
My garden was effectively scoured. How do I make her go away? I don't want to kill her. Besides the fact that it's illegal, I don't want him to die. But I also feel sorry for my grass	2017
Bury empty glass bottles almost level with the ground without stoppers that whistle in the wind and upset them. Or stick rose sprigs into the holes and plug them.	2017
Pour gasoline and plug the hole. do not set fire	2017
Plant Anti Mole Castor	2017
There are anti-mole fumigants that are inserted into a freshly dug hole and set on fire, then covered with earth	2017
Moles dig their burrows more than a meter deep, venturing to the surface only. They are carnivores, that is, if they damage a tree root by chance, it is in their way of digging galleries, but they eat small worms, earthworms and all kinds of beetles that try to overwinter in the soil, not plants.	2017
Exclusively herbivore, on the other hand, the orb is the dog of the earth. It also digs at a much shallower depth and is related to the rat, so it multiplies quickly. That's why I think it's likely that what gives many people trouble is not the mole but the orbits. What works on the mole doesn't work as well on the orbs.	2017
Put some dry dung in the holes and light it to smoke the galleries well for hours on end, pour fermented cow or pig urine or ammonia which again stinks the galleries in the long run, practice this assiduously for weeks on end, it should drive them out.	2017
Castor bean meal is the meal left after pressing the oil from the seeds, it gives off a strong smell that attracts moles. if it is eaten then die more details if you want guaranteed effect. I used it on the lawns near the farm house, the principle is that it is poison, if it is ingested everything with warm blood stops the blood circulation and they die. I put them in places where other animals d…	2017
Smoke sticks that you find in phytopharmacies.	2017
You look for a car that pollutes as much as possible (old tractor, dacia), connect a hose to the exhaust pipe, inserting it into the mole gallery. Plug the holes made at your place and let the machine gasify the moles for at least 12 hours. (turned) or 24 hours not turned. That's what I did after 10 other solutions that didn't have the desired effect. They don't like the smell of diesel fuel.	2017
Put gas from the cylinder on the galleries, it won't come for another 2-3 years. Or call the gendarmes to gas them more simply 🙂‚	2017
If you have one in the yard, it's good to bring at least one more. Maybe they fight and kill each other 🙂‚	2017
With elder twigs in the hole they move to more distant perimeters.	2017
I moved next to an abandoned stadium. Everything was OK. Then they rehabilitated the watered lawn by mowing practices. They all moved to me and I tried absolutely everything. No effect. Only noise activity I did not apply.	2017
Stay with the hoe and wait for the mole to come out of the hole 🙂‚	2017
Put rags soaked in gasoline or diesel fuel into the holes as deep as possible.	2017
I caught dozens with mole traps a bunch caught the cat and one I caught and scooped out.	2017
Safer than dig and patience and dig I have not found	2017
The only viable solution I've seen is mole traps with blind bullet staples. It is mounted in the end of the gallery and when the mole comes, it pushes into it and triggers the staple. The detonation punctures his head and he dies instantly. The shock is strong enough, although at first glance it doesn't seem so. There have also been people who have killed themselves with blind bullet guns trying …	2017
I think it's better to talk to the gendarmes who were in the market and solve the problem.	2017
Heavy gas pills !!! Active substance aluminum phosphide !!! THE REST IS CAN-CAN!!!	2017
Fishing anchors mounted on a wire and inserted into the hole..2-3 anchors. A wire of max 1 meter at the end mounted a smaller anchor at a distance of 30-35 cm another larger anchor and so on depending on how many anchors you want to put... tie the end of the wire to a pet (plastic bottle ). Insert wire with anchors into the hole with the cousin toward the outside of the hole	2017
Iron rod of 6-8 prll inserted a pet to the plug improvise a wing two let the wind spin it transmits through that iron stuck in the ground a sound and leaves guaranteed	2017
It's a tool that catches the mole without fail. But it takes a little skill and especially attention. It has a very strong spring.	2017
A pet to blow the wind in it to make a noise. It didn't work for us. The shock branches didn't impress them either.	2017
Mothballs that's how I escaped	2017
My husband put in some fireworks left over from New Year's Eve and it's been quiet ever since. put them in the wick and lit the fuse and haven't had any problems since	2017
They do no harm, they just cut into the roots and dry out the plants. I have the whole garden of beer cans put in the iron and I see that they don't come anymore.	2017
Sow one castor plant at a time.	2017
I have this problem and I have resorted to all the methods but no result, the specialty stores say that nothing can be found because virtue is protected by law. No one protects us	2017
Moles do not harm the garden, only shrews otherwise are useful to the garden!	2017
The cat does nothing. Just caught. Only a trained dog can dig with its paws.	2017
I've heard it before, haven't tested castor oil or shock branches put directly in the hole yet	2017
If you have dogs, collect their mess, mix it with water and pour it into the hole. I don't come anymore. That's how I escaped, the neighbors have and I don't. He is amazed!!!	2017
Marinated chicken, add water, mix it well and pour it on the holes for a few days!	2017
I put empty 2l bottles in the ground, leave the mouth of the bottle out and the air makes a noise all the way down and that's how I got rid of the soles	2017
Fumigen Fostaxin helps	2017
the most effective would be to put a branch of thorny roses in each thorn. He hurts his nose and stops riding.	2017
I tried with macerated chicken broth. In a bucket I put half a hen's chicken freshly taken from the coop and the rest of the water I left to macerate for 2 weeks and poured into the mole holes.	2017
Try to put the water hose in one of the holes and let as much flow out as possible and we tried this method last year they never made their way around the yard.	2017
Put pieces of coccini, the thicker part soaked in diesel fuel, into the holes and set them on fire. They will smolder with lots of smoke that will spread into the gallery and suffocate the animals!	2017
Put poison in blue sachets for rats in holes. Do not touch them with your hand. It works for me.	2017
Ever since I left the puppies and the cat in the garden, I'm no longer comfortable with a sacrifice because the puppies aren't very good either and they also dig up the vegetables from time to time!	2017
Thanks for the helpful tips, I'm getting confused.	2017
I have a garden full of beer cans put in iron rods stuck in the holes made by moles. for nothing, lice keep appearing. even the famous mothball did nothing to them.	2017
Concrete iron 6 mm thick 1.5 m long is inserted approx. 40-50 cm in the ground and on the upper part left free put empty beer cans.	2017
And here it is full of moles.	2017
My neighbor put sticks from place to place around the garden and beer cans on top. In the wind they move and scare the moles. He said this was the most effective way to get rid of them. You can try.	2017
Soak a cloth in petrol or diesel and put it in the hole made by the mole then plug the hole and the smell runs away	2017
I planted Fitillaria Emperor's Tulip last week. It has a specific smell that removes moles. It repels moles and rodents. I'll see if it's true in the meantime.	2017
Solution to get rid of moles: An industrious cat or dog will get rid of the mole. If not a very practical method â€“ you look for a hole in the mud and use a spray that has a strong smell, spray it in the gallery and cover the hole with soil. That's how I got rid of it after they destroyed my apricot, I think the roots are red and I lost it, it dried up in the 3rd year of fruiting, but I got rid …	2017
the organic recipe pour toilet fluid into the litter box and the moles will simply leave that location	2017
we could not drive them away until we got a small dog. Then the 3 cats also started catching moles. So the mole ladies have moved to the adjoining grounds for several years. There are still a few whiteflies in the orchard, but they don't cause us any more problems. He didn't go with shock twigs with alarm clock with cut pet.	2017
I remember that people hated them because when mowing the hay they would hit the stubble with the scythe and ruin the blade. Now people have chainsaws and the problem is no longer valid. But now there are others who hate them because they ruin the look of their lawn.	2017
It cost us quite a lot to set up the garden. Is it so wrong that I want the garden to be beautiful? As I wrote before, I want her to leave, not to kill her, to go to the field next door, not to me	2017
The notion of beauty is subjective. If you like to have a perfect lawn like in magazines or at the stadium, this is your job. I don't like it for example. And don't forget one thing: the mole was there before you made your home. You put your yard and house on their territory.	2017
I solved the problem of moles with a kilogram of Carbid	2017
Put the pavers instead of the lawn and you will surely escape	2017
You don't get away with the paving stones either. took out a neighbor's whole yard. Pavelele is now in the courtyard after a bomb attack. these are danger. if you're not lucky enough to catch her in the middle of the night and beat her in the head or she gets bored and leaves on her own there's no other solution	2017
I really want moles. I want loose soil and I hate insects and everything that moves. Win win situation. Question how do I attract moles? And don't tell me take mine 🙂‚ I want moles, I want loose soil, I don't mind the mounds on the opposite side. And I don't want bugs bugs etc. And I don't want toxic products in my little 700 square meter yard, that's clear. Thank you.	2017
In the vast majority of cases 99% of those who ask us want to know how to get rid of moles and not the other way around :). If you want to have moles in the garden, first of all you need to see if moles appear in your area because moles do not live in all areas of the country. If you don't have moles in your area you can try to populate the garden with some moles captured in other areas (a very d…	2017
Since it has warmed up outside, the surprise in the garden has also appeared: I have one or more moles that are messing around, leaving lice and ruining my lawn and flowerbeds. Please how can I get rid of moles what methods could I use to get rid of them because I don't want to kill them? I don't want to put poison because I have a dog and two cats that roam free in the yard. Thank you!	2017
How do I get rid of moles in the garden methods without poison?	2017
a miniature terrier.	2017
Try calcium carbide (carbide) that you can find at plant protection stores. Also try cotton wool soaked in diesel fuel or a chlorine-based product is also used as bleach and inserted into the galleries, after which all the holes from the mosquito nets are plugged. These products just drive them away. When you saw that they don't come back for about 2-3 weeks, remove cotton wool from the galleries…	2017
surely diesel or calcium carbide doesn't kill them?	2017
Calcium carbide in contact with moisture produces acetylene which has a strong smell and penetrates through the galleries. It works as a repellent. Moles cannot stand strong and persistent odors and abandon those places. Just like diesel, chlorine or other strong smelling substances. You can also use RELDAN, an insecticide (found in phytosanitary stores) that is introduced in a higher concentrati…	2017
Thank you for the answers. I heard they come in rich soil. A colleague at work told me that she read somewhere that they leave if you put dog hair in the holes they made in the ground. Do you know if that is true?	2017
Try this solution! It worked for me it drove them away! https://www.youtube.com/watch?v=RAw1zu747Ic	2017
It is. They come to rich, moist, loose soil. Thieves don't come to a dilapidated house either. Any nonviolent solution must be tried. I will also try the one with the pet bottles to remove the sparrows that nibble my pea buds and flowers.	2017
Some pesticides are based on delicate soap insecticidal soap or quassia which means that they do not leave any residue and can be used against aphids, caterpillars, red spiders, saw wasps and oniscides. The downside to this option is that these products are not selective and will kill all insects that come into contact with them.	2017
We recommend looking for organic pesticide options that may be less harmful to use and will not harm wildlife.	2017
Introduce repellents	2017
Whether it's moles destroying your lawn or your neighbor's pets, small animals can be just as problematic for your garden as insects.	2017
For an organic way to repel cats try placing mothballs or lemon or orange peel in their favorite spots.	2017
If these methods are not enough, try a repellent product that can be sprayed or spread in the area where they like to go.	2017
There is also a sonic repellent that has been designed to drive animals away by making an unpleasant noise that only they can hear. These products will not only repel cats but also mice, rats, moles and other creatures that can hear this noise.	2017
